# Supplementary material for: Combining single-cell RNA sequencing of peripheral blood mononuclear cells and exosomal transcriptome to reveal the cellular and genetic profiles in COPD
Source: Respir Res. 2022 Sep 20;23:260. doi: 10.1186/s12931-022-02182-8 (PMC9490964; doi:10.1186/s12931-022-02182-8)
Supplement: Supplementary file 1 — Additional file 1: Table S1. The expression matrix of exosomal RNA sequencing. [file 12931_2022_2182_MOESM1_ESM.xls]

Table S1: The expressiom matrix of exosomal RNA sequencing
Gene Symbol	Type	Con001 Read Count	Con002 Read Count	Con003 Read Count	Con004 Read Count	Dis001 Read Count	Dis002 Read Count	Dis003 Read Count	Dis004 Read Count	Dis005 Read Count	Dis006 Read Count
A1BG	mRNA	0	0	12	0	0	0	0	0	0	0
CDH2	mRNA	1	11	2	2	0	0	1	0	3	0
AKT3	mRNA	10.03	369.75	830.53	45	61.4	364.9	0	20.52	3.39	16
ZBTB11-AS1	lncRNA	0	0	0	0	13	0	0	0	0	0
MED6	mRNA	2.88	1	353	0	2	4	0	0	1	0
NAALAD2	mRNA	0	0	0	1	1	0	0	0	0	0
PDZK1P1	lncRNA	0	1.02	0	0	0	0	0	0	0	0
DDTL	mRNA	0	4.9	1	0	0	1.18	91	0	2.19	0
CDKN2B-AS1	lncRNA	0	19	0	5	0	2	1.98	1	0	0
GUSBP9	lncRNA	0	0.5	0	0	0	0	0	0	0	0
SIGLEC14	mRNA	0	0	310	1	1	0	0	0	0	0
ABI1	mRNA	25	830	507	127	3827.63	8	3	86	2	14
GNPDA1	mRNA	0	2	0	0	0	0	0	0	0	0
KCNE3	mRNA	5	22	1	0	79	1	0	0	0	0
ZBTB33	mRNA	2	13	3	12	467	158	0	1	3	7
SNHG8	lncRNA	3	1	101	0	990	0	0	0	1	0
GTF2IP4	lncRNA	2.98	2814.79	463	107.85	0	111.25	0	11	2.18	82.4
CDH3	mRNA	0	1	0	0	0	0	0	1	0	0
TANK	mRNA	2	149	31	14	0	784	4	47	2	0
LOC100101148	lncRNA	0	2	0	0	0	1	0	0	0	0
POM121C	mRNA	0	7.26	1.35	3.31	1	4	0	1	11	0
ZSCAN30	mRNA	0	3	21	0	34	0	0	1	2	36
SRA1	mRNA	1	2	0	0	1073	0	1	3	0	0
UCKL1-AS1	lncRNA	0	0	0	6	0	0	0	0	0	0
TMEM170B	mRNA	1	1559	2	0	1712	3	0	0	1	2
ZGLP1	mRNA	0	1	0	0	0	0	0	0	0	0
FAM86JP	lncRNA	0	0	3	0	0	0	0	0	0	0
FMR1-AS1	lncRNA	0	0	0	0	0	0	285.05	6	2.98	0
LOC100126447	lncRNA	0	0	0	0	0	0	0	2	0	0
LINC00322	lncRNA	1	0	0	0	0	0	0	8	0	0
MINAR2	mRNA	0	0	9.24	0	0	0	0	1.1	0	0
C8orf88	mRNA	0	1	2	0	0	0	0	0	0	0
LOC100128006	lncRNA	0	0	1	0	0	0	0	0	0	0
SMARCA5-AS1	lncRNA	0	0	0	0	0	2.64	0	0	0	1
LOC100128059	lncRNA	3	0	0	0	0	0	0	0	0	0
FAM229A	mRNA	0	67.81	0	0	0	0	0	0	0	0
LOC100128108	mRNA	0	0	22	0	0	0	0	1.06	0	1
HGC6.3	mRNA	0	0	5.08	0	0	0	11.83	1	0	0
STAU2-AS1	lncRNA	0	0	19	0	0	0	0	0	0	0
TMPO-AS1	lncRNA	0	1	0	1	0	1	1	1	0	0
LINC02324	lncRNA	0	0	56	6	0	0	0	1.29	1	0
LINC02731	lncRNA	0	0.93	1.43	4.12	1	1	1	0	0	0
ZNF667-AS1	lncRNA	0	0	115.67	0	0	0	0	0	0	0
LOC100128253	lncRNA	1	1	2	0	0	1	0	0	0	0
DNM1P35	lncRNA	0	359.91	48.21	7.99	1	2.76	61.61	4.8	0	2
LOC100128288	lncRNA	0	0	1	0	0	0	0	0	0	0
LOC100128310	lncRNA	0	0	0	0	0	75	0	0	0	0
LOC100128317	lncRNA	0	0	0	0	0	0	0	6	0	0
TRAPPC3L	mRNA	0	4	295	0	310	0	249	0	2	6
LOC100128340	lncRNA	0	16.85	9.41	1.11	0	0	5.81	4.29	1	0
LINC00696	lncRNA	0	0	0	0	0	0	0	19	0	0
FAM225B	lncRNA	0	15	0	0	0.02	0	0	0	0	3.96
ARHGAP42-AS1	lncRNA	0	0	1	0	0	0	0	0	0	0
LOC100128398	lncRNA	0	0	0	0	0	0	0.98	0	0	0
LINC00892	lncRNA	0	0	0	0	0	0	0	16	0	0
MYHAS	lncRNA	0	3	0	0	0	0	0	1	0	0
LOC100128568	lncRNA	0	2.01	0	0	1.3	0	0	2	0	0
LOC100128593	lncRNA	0	0	0	6	0	0	5	0	0	0
HPN-AS1	lncRNA	0	1	0	0	0	26	0	0	0	0
OST4	mRNA	46	7768.99	3074	0	2601	2151	1246	723.97	1	48
LOC100128770	lncRNA	0	0	0	0	0	0	0	0.75	0	0
LINC00476	lncRNA	0	2	62	1	0	0	0	14	1	0
SRRM2-AS1	lncRNA	0	0	0	0	0	0	0	0	1	0
LINC01003	lncRNA	0	599	0	0	0	104	45	7	0	0
LOC100128885	lncRNA	0	12	0	0	0	0	3	0	0	0
GATA6-AS1	lncRNA	0	0.3	0	0	0	0	1	0	0	0
LINC01960	lncRNA	0	0	27	0	0	0	0	0	0	0
LINC01310	lncRNA	0	0	8	0	0	0	0	2	0	0
LOC100128988	lncRNA	0	0	0	0	0	0	0	1	0	0
LOC100129034	lncRNA	0	1.81	1.81	0	0	0	0	0	0	0
CCNYL4	lncRNA	0	0	0	6	0	0	0	0	0	0
SEMA3F-AS1	lncRNA	0	1	0	0	0	0	0	0	0	0
UNQ6494	lncRNA	0	0	1	0	0	0	0	0	0	0
KTN1-AS1	lncRNA	0	55	3.4	0	6	2.24	175.79	2	0	0
BTNL10	mRNA	0	24	0	3	0	0	0	0	0	0
LOC100129129	lncRNA	0	0	0	0	0.94	0	0	4.62	0	0
LOC100129138	lncRNA	0	0	0	0	0	0	2	0	0	0
LOC100129148	lncRNA	0.65	2.36	0	0	0	0	0	0	0	0
LOC100129175	lncRNA	0	1.34	0.32	0	0	0	0	0	0	0
ZSCAN16-AS1	lncRNA	0	7.82	0	1	56.85	28.3	0	0	0	1
SMIM27	mRNA	0	444.79	9	0	0	2	2	2	0	4
TDRD15	mRNA	0	0	0	0	0	0	0	1	0	0
SMIM10L1	mRNA	0	162.42	0	0	0	47.57	0	1.22	0	17
MSTO2P	lncRNA	0	0	0	0	0	0	6.86	0	0	0
LOC100129434	lncRNA	4.3	75.95	385.92	10.58	251.69	12.56	648.11	46.76	16.3	0
DPY19L1P1	lncRNA	0	25	0	0	10.39	0	30.8	1.15	0	0
ZNF37BP	lncRNA	0	3.02	16	1	1	0	0	7	3	0
LOC100129484	mRNA	0	10.88	0.81	11	12.52	0	15.89	1	0	0
LOC100129503	lncRNA	0	0	0	0	0	2	0	0	4	0
ETDB	mRNA	0	0	0	0	0	0	0	2	0	0
LINC02012	lncRNA	0	2.52	0	0	0	0	0	0	0	0
LOC100129534	lncRNA	0	16	0	0	0	0	0	0	0	0
LINC02035	lncRNA	0	1	1	0	0	0	0	0	0	0
LOC100129603	lncRNA	0	0	0	8	0	0	0	0	0	0
TCF24	mRNA	0	0	0	0	0	0	1	0	0	0
LOC100129697	mRNA	0	1	0	0	0	0	0	0	0	0
ARRDC3-AS1	lncRNA	0	1	1	0	7.97	0	1	1	0	0
LINC01126	lncRNA	0	1	0	0	0	0	0	0	0	0
MIR193BHG	lncRNA	0	1.85	2.3	0	0	0	4.24	0	0	0
CCDC152	mRNA	0	0	2	4.64	0	89.97	0	0	0	2.32
SLC25A21-AS1	lncRNA	0	0	0	0	0	0	0	1	0	0
ZNF737	mRNA	1	4	0	0	0	0	0	0	0	2
PCOLCE-AS1	lncRNA	0	1	0	0	0	0	0	0	0	0
LOC100129917	lncRNA	0	21	0	1	1	1	7.53	0	1	0
TMEM269	mRNA	0	3.7	0	2	0	0	0	0	0	0
LOC100129935	lncRNA	0	0	0	0	0	0	3	0	0	0
CERNA1	lncRNA	0	0	0	0	18	0	0	0	0	0
HDAC6	mRNA	1	54	1	0	0	0	0	0	0	0
URAHP	lncRNA	0	2	0	0	0	0	0	0	0	0
LOC100130027	lncRNA	0	78	0.89	0	0	0	0	0	0	0
LOC100130111	lncRNA	0	0	0	0	0	0	0	11.21	0	0
MIR124-2HG	lncRNA	0	51.88	3.82	11.16	3.07	0.96	46.92	9.28	0	0
LOC100130172	lncRNA	0	0	0	0	0	1	0	0	0	0
LINC00861	lncRNA	0	0	13	0	1240	0	0	0	1	0
PP2672	lncRNA	0	192	0	0	0	0	0	0	0	0
C8orf89	mRNA	0	47	0	0	0	0	0	0	0	0
SUPT20HL1	mRNA	0	4	2	0	4	3	37.86	0	0	0
LOC100130331	lncRNA	0	0	0	0	0	0	0	3	0	0
LOC100130357	lncRNA	1	0	0	0	0	131.44	0	0	0	0
LOC100130370	lncRNA	0	1	0	0	0	0	0	0	0	0
LINC00552	lncRNA	0	0	0	0	0	0	0	4	0	0
CECR7	lncRNA	0	0	0	0	0	0	4	32	0	0
LOC100130449	lncRNA	0	3	0	0	0	0	0	0	0	0
SPAG16-DT	lncRNA	0	33.03	66.46	1	0	0	18.77	4.87	0	1
WAKMAR2	lncRNA	0	4.09	3	4	0	2	0	0	0	0
TMEM221	mRNA	0	0	0	0	0	0	1	0	0	0
PARD6G-AS1	lncRNA	0	0	0	0	0	0	5	0	0	0
LINC02881	lncRNA	0	0	0	0	0	0	89	0	0	0
NFYC-AS1	lncRNA	1	0	0	0	0	0	0	0	3	0
LINC00910	lncRNA	1	237.62	25.49	0	2	0	85.35	2	0	0
LOC100130691	lncRNA	0	373	226.72	96.97	159.01	71.76	492.2	104.83	4.35	1.03
LOC100130698	lncRNA	0	0	0	0	0	0	0	2	0	0
LOC100130701	lncRNA	0	0	35	0	0	0	0	0	0	0
LRRC70	mRNA	8	0	0	0	0	0	0	0	0	0
LOC100130872	lncRNA	0	0	0	0	0	0	0	0	0	7.87
ATE1-AS1	lncRNA	0	0	0	2	0	0	0	0	0	0
PSORS1C3	lncRNA	0	12	596.02	1	6	0	0	25	0	18
TSTD3	mRNA	0	0	0	0	0	1	8.35	0	0	0
C6orf99	lncRNA	0	14.52	3	0	0	0	0	4.13	0	0
LOC100130987	lncRNA	0	1	0	0	0	0	0	0	0	0
LOC100130992	lncRNA	0	0	0	4	0	0	0	0	0	0
ZNF316	mRNA	0	141	1	0	0	0	0	1	0	0
LINC01135	lncRNA	0	0	0	0	0	0	0	2	0	0
CKMT2-AS1	lncRNA	0	0	0	0	0	1	0	2	0	0
SRP14-AS1	lncRNA	0	0	8.85	0	0	1	11	2.01	0	0
TSTD1	mRNA	0	124	0	0	6	0	1	0	0	0
CCDC183-AS1	lncRNA	0	0	0	0	0	0	0	0	1.98	0
RPL21P28	lncRNA	0	46.2	9.27	0	51.69	49.29	14.32	2.45	2.81	5.14
SNAP25-AS1	lncRNA	0	0	1	0	1	0	16.64	0.88	0	0
NEMP2	mRNA	0	8	1	0	0	149	0	0	0	0
MIR181A1HG	lncRNA	1	1	5.08	1	21	1	1	1	0	0
LOC100131257	lncRNA	0	81.09	107.37	9.8	636.84	1.97	32.32	58.5	4.11	0
LOC100131289	lncRNA	0	0	0.97	1	0	0	3	0	0	0
LINC00605	lncRNA	0	0	0	0	0	0	3	0	0	0
LOC100131395	lncRNA	0	5	1	0	0	1	0	0	0	0
LINC00893	lncRNA	0	0	0	0	0	0	0	0	1	0
DBIL5P	lncRNA	0	2	0	0	0	0	1	3	1	0
LINC00887	lncRNA	0	25.55	5.12	1	87.99	3.01	80.34	5.06	0	2
CCDC18-AS1	lncRNA	1	5.12	3.54	2	0	0	7.03	3.31	0	0
ZNF236-DT	lncRNA	6	0	0	0	0	0	14.14	0	0	0
ARMCX4	mRNA	0	26.91	0	1	0	0	0	0	0	0
PET100	mRNA	0	2	0	0	91	0	305	0	0	0
LINC00271	lncRNA	0	101	0	0	0	0	0	0	0	0
ZNF717	mRNA	0	2	1	0	0	0	0	0	1	0
INSYN2B	mRNA	0	3	0	0	0	0	0	0	0	0
LOC100131943	lncRNA	0	1	0	0	0	0	0	0	0	0
FAM27E3	lncRNA	0	174.48	8.21	2	3.46	0	69.89	10.25	0	0
LOC100132057	lncRNA	0	0	0	0	0	3	0	5	0	0
LOC100132062	lncRNA	0	47.76	0	0	0	0	0	0	0	0
LOC100132077	lncRNA	0	1.01	4	0	0	20.32	31	14	0	2
ACTA2-AS1	lncRNA	0	0.5	0	0	0	0	0	0	0	0
CALML3-AS1	lncRNA	0	0	0	0	0	0	0.62	0	0	0
WASIR2	lncRNA	0	0	0	0	0	1	0	0	0	0
LOC100132202	mRNA	0	0	8.22	0	0	0	0	0	0	0
NPIPB5	mRNA	0	38.57	49.11	0	0	0	1	4.55	1.44	0
LOC100132249	lncRNA	0	0	12	3	0	0	1	7	0	4
LOC100132287	lncRNA	0	121.67	0	3.74	0	0	36	0	0	0
TEKT4P2	lncRNA	1	1	32.33	0	0	0	0	0	0	0
FRG1HP	lncRNA	3	0	0	0	0	1	1	0	0	0
LOC100132356	lncRNA	0	0	1	0	0	0	0	0	0	0
FAM157B	lncRNA	0	0	0	0	0	0	0	1	0	0
NBPF10	mRNA	0	362.47	136.03	0	171.69	295.82	1	1.75	0	0
FCGR1CP	lncRNA	0	0	0	0	0	0	0	2	0	0
FGD5P1	lncRNA	0	0	0	0	0	0	3	0	0	0
GOLGA8F	mRNA	0	0	8.45	0	0	0	32	0	0	0
BSN-DT	lncRNA	0	0	0	0	13.72	0	0	0	0	0
PAXIP1-AS2	lncRNA	0	0	0	0	0	1.97	0	0	0	0
CYP4F30P	lncRNA	0	0	0.02	0	0	0	0	0	1.99	0
DCAF13P3	lncRNA	1	0	0	0	0	0	0	0	0	0
FILNC1	lncRNA	0	0	3	0	0	0	0	0	0	0
LOC100132741	lncRNA	0	0	1	0	0	0	0	0	0	0
IPO5P1	lncRNA	0	4	7.98	0	1	0	29.87	0	0	0
TNIP2P1	lncRNA	0	10.15	0	0	0	1	0	1	0	0
PMS2P9	lncRNA	0	0	0	0	267.83	1.09	0	9.79	0	0
LOC100132874	lncRNA	0	0	0	0	0	0	2	0	0	0
DPH3P1	mRNA	0	521	0	0	0	0	0	0	0	0
SHISAL2B	mRNA	0	0	0	0	0	1	0	0	0	0
FAM197Y9	lncRNA	0	0	0.78	0	0	0	0	1	0	0
FAM223A	lncRNA	0	0	0	0.5	0	0	0	0	0.5	0
RASA4DP	lncRNA	0	1	0	4	0	0	0	17	0	0
FAM95B1	lncRNA	0	16	0.94	0	0	1.08	0	1.06	0	0
LOC100133091	lncRNA	0.4	0	238.79	1.09	3.18	0	10.12	0	0	0
LINC01203	lncRNA	0	2	0	0	0	0	0	0	0	0
LINC01001	lncRNA	0	97.85	3	11.85	0	0	0	2	0	0
FAM66A	lncRNA	0	13.66	0	0	0	0	0	0	0	0
LINC00240	lncRNA	0	20	0	0	1	0	0.89	0	0	0
GOLGA6L3	mRNA	0	0	0	0	0	0	87.84	2.08	0	0
RSU1P2	lncRNA	0	0	0	0	0	0	0	1	0	0
HOXA-AS3	lncRNA	0	0	0	0	0	0	0	0.86	0	0
LOC100133315	mRNA	0	0	0	3	0	1	0	2	0	0
LINC01134	lncRNA	0	4.02	0.97	0	2	1	5	2	0	0
LY6E-DT	lncRNA	0	1	21	1	0	0	35	12	1	0
CD24	mRNA	3	680	1	0	2	582	219.98	33.01	1	2
UXT-AS1	lncRNA	0	0	0	1.61	0	0	0	0	0	0
LINC01816	lncRNA	0	6	0	0	0	0	9.18	0	0	0
KDM7A-DT	lncRNA	0	0	0	0	0	0	0	7	0	0
LINC01119	lncRNA	0	1	0	0	0	0	0	0	0	0
LOC100134368	lncRNA	0	1	0	0	0	0	0	0	0	0
LOC100134391	lncRNA	0	0	0	0	0	0	0	8	0	0
LOC100134868	lncRNA	0.88	115.26	2	12.81	0	134	337.04	4.06	5.77	0
UBE2Q2P2	lncRNA	0	0	1.94	0	0	0	0	0	0	0
UPK3BL1	mRNA	0	3.66	1	0	0	0	0	0	1	0
PLA2G4B	mRNA	0	5	0	0	0	0	0	0	0	0
HDAC5	mRNA	0	1	0	0	0	32	0	0	0	1
C17orf99	mRNA	0	0	0	2	0	0	0	0	0	0
LOC100144595	lncRNA	0	0	0	0	0	0	18	0	0	0
CHKB-DT	lncRNA	0	1	0	5	0	0	0	1	0	0
LINC00930	lncRNA	0	8.71	0	0	0	0	0	2	0	0
KLLN	mRNA	0	0	2	0	0	0	0	1	0	0
TMCO1-AS1	lncRNA	3.6	374.26	998.19	79.09	602.73	18.76	748.41	134.7	21.28	2.52
PDCD6IP	mRNA	4	59	2	3	0	15	2	1	4	95
PDCD6	mRNA	0	15.02	0	0	0	0	0	0	0	0
SRRM5	mRNA	0	0	2	0	0	0	0	1	0	0
ERICH4	mRNA	0	1	0	0	0	0	0	0	0	0
EPOP	mRNA	0	0	0	1	0	1	0	0	0	0
TRIM59-IFT80	lncRNA	0	288.15	0	0	14.88	226.65	0	0	0	0
BCL2L11	mRNA	0	3	5	0	0	0	0	0	0	5
TOMM6	mRNA	0	7	276	1	1107	262	2	3	1	44
HECTD2-AS1	lncRNA	0	0	0	0	0	3.45	0	0	0	0
LINC00426	lncRNA	0	30	0	0	0	0	0	2	0	0
LINC00092	lncRNA	0	0	0	0	0	0	3.17	0	0	0
SH2B3	mRNA	0	430	0	0	2108	2	0	24	0	14
RAMP2-AS1	lncRNA	0	5.46	6.31	0	0	0	3.01	0	1.38	0
TPT1-AS1	lncRNA	0	10.92	5.02	2	37.21	0	3.02	53	0	0
LOC100190986	lncRNA	0	0	0	0	0	0	0	6.06	0	0
FLJ16779	lncRNA	0	0	0	0	0	0	1	0	0	0
GNE	mRNA	0	10.54	4	0	0	0	0	1	0	0
HCN4	mRNA	1	6	0	0	0	0	0	0	0	0
FAR2P2	lncRNA	0	2	0	1	0	0	0	2	0	0
LINC01004	lncRNA	0	2.15	0	0	0	0	0	0	0	0
FRAT1	mRNA	0	0	0	0	0	0	19	2	0	1
LOC100233156	lncRNA	0	545.07	0	0	0	1	0	11	1	1
TROAP	mRNA	0	47	0	0	0	0	155	0	1	0
LOC100240728	lncRNA	0	1	0	0	0	0	0	0	0	0
MED16	mRNA	0	2	9	0	0	0	0	0	0	0
PIGK	mRNA	0	2	27	1	0	53	1	0	1	0
CASC11	lncRNA	0	0	0	0	0	0	0	3.07	0	0
LINC00899	lncRNA	0	0	0	0	0	0	1	0	0	0
SMG1P3	lncRNA	0	131.63	0	0	0	0	0	0	0.07	0
AIRN	lncRNA	0	1	0	0	0	0	0	0	0	0
CMC4	mRNA	0	10	0	0	1	0	0	0	0	4
LINC00894	lncRNA	0	0	0	0	65	0	0	1	0	0
BCDIN3D-AS1	lncRNA	0	1	0	0	0	0	0	0	0	0
ANAPC1P1	lncRNA	0	0.95	0	0	0	24.79	0	0	0	0
LOC100287015	lncRNA	0	4.87	5.01	0	0	0	0	7	0	0
DDX11L10	lncRNA	0	0	73.94	0	213.02	0	0	0	0	0
LOC100287049	lncRNA	0	0	0	0	0	0	0	6	0	0
DEFT1P2	lncRNA	0	0	0	0	0	3	0	0	0	0
WASHC1	mRNA	1	8.85	36.7	7.23	1	289.11	267	3.4	1	0
LOC100287175	lncRNA	0	2	2	0	0	0	7.03	1.79	0	0
USP17L11	mRNA	0	300.06	0	0	0	0	0	0	0	0
LINC01630	lncRNA	0	0	7	0	0	0	0	0	0	0
ZNF729	mRNA	0	1.97	0	0	0	0	0	0	0	0
TIPARP-AS1	lncRNA	0	1	0	0	0	0	0	0	0	0
USP17L13	mRNA	0	0	0	0	0	0.5	0	0	0	0
LINC00941	lncRNA	0	109	2.36	0	0	1	13.84	1	0	0
USP17L17	mRNA	0	0	0	0	0	0.5	0	0	0	0
LOC100287387	lncRNA	0	0	0	0.5	0	0	1.13	0	0	0
USP17L20	mRNA	0	0.03	0	0	0	0	0	0	0	0
LOC100287467	lncRNA	0	0	0	0	0	1	0	0	0	0
LOC100287497	lncRNA	0	328.92	328.55	54.56	157.77	11.52	1439.02	52.08	8	1
USP17L22	mRNA	0	0.24	0	0	0	0	0	0	0	0
LINC00173	lncRNA	0	1.02	0	0	0	4.93	0	1	0	0
DDX11L5	lncRNA	0	5	2.85	0	0	0	0	0	0	0
LOXL1-AS1	lncRNA	0	0	2.7	0	0	0	0	0	0	0
MTHFD2P1	lncRNA	0	1.32	0	0	0	0	0	0	0	0
AP4B1-AS1	lncRNA	0	0.26	0	1	0	0	0	0	0	0
LINC00630	lncRNA	0	2	0	0	0	0	1	0	0	0
LOC100287808	lncRNA	0	10	0	0	0	0	0	0	0	0
LOC100287846	lncRNA	1	0	0	0	0	0	2.92	2.97	0	0
LINC00994	lncRNA	0	36	0	0	0	0	0	0.99	0	0
LOC100287896	mRNA	0	0	1	0	0	0	0	0	0	0
TIMM23	mRNA	0	0	14	2	0	1	1	9	2	1
GS1-279B7.1	lncRNA	0	10.14	0	0	0	0	99	0	0	0
NBPF20	mRNA	2.75	2.42	15.18	0	0	21.75	0	1.06	2	0
LOC100288162	lncRNA	0	0.33	0	0	0	0	0	0	0	0
LNCOC1	lncRNA	0	31.41	0	1	0	0	0	0.73	0	0
LOC100288203	lncRNA	5	421.37	253.97	1	998.7	106.24	7.02	44.69	0	25.39
LOC100288254	lncRNA	0	0	0	0	0.99	0	0	0	0	0
NPIPA5	mRNA	0	0	0	0	0.5	0	0.5	0	1	0
LMCD1-AS1	lncRNA	0	3.67	0.9	2.39	0	0.99	8.42	0	0	0
MTRNR2L7	mRNA	0	0	16	0	0	0	0	0	0	0
DDX11L9	lncRNA	0	0	8.26	0	0	0	0	0	0	0
USP17L15	mRNA	0	0	0	10	0	0	7	0	0	0
LOC100288562	mRNA	0	372.08	923.64	70	271.19	20	273	63.18	0	0
WHAMMP1	lncRNA	0	237.16	8.87	0	35.97	190.59	0	0	0	0
LOC100288637	lncRNA	0	0	110	1	0	2	57	1	0	0
DUX4	mRNA	0	0	0	0	0	0	1	0	0	0
LIMS4	mRNA	0	225.03	254.28	36.54	24.13	11.26	111.21	63.28	2	4
LOC100288748	lncRNA	0	1	0	0	0	0	0	21	0	0
LOC100288798	lncRNA	0	247.3	245.28	37.14	4.87	2	24.16	6	0	0
FRG2C	mRNA	0	0	0	0	0	0	0	8	0	0
B3GNT10	lncRNA	0	6	0	0	0	0	0	1	0	0
LOC100288966	mRNA	0	0	8	0	0	0	0	0	0	0
SLC25A25-AS1	lncRNA	0	4.16	7	0	0	0	0.63	0	0	0
FRG1CP	lncRNA	0	336.86	0	0	0	0	129	1	0	0
GS1-124K5.4	lncRNA	0	0	1.98	0	0	5.65	0	7	0	0
FAM27E2	lncRNA	0	0	89.83	0	0	0	38.56	0	2	0
FAM197Y5	lncRNA	0	0	2.07	0	0	0	0	0	0	0
TMEM225B	mRNA	0	0	0	0	0	0	2.3	0	2	0
FAM197Y4	lncRNA	0	0	2.07	0	0	0	0	0	0	0
DNAJC3-DT	lncRNA	0	0	0	0	0	0	15	8	0	0
KCTD21-AS1	lncRNA	1	146.34	0.7	1.66	0	0	2.01	1	0	0
KCNIP2-AS1	lncRNA	1	1	0	0	0	0	0	0	0	0
LOC100289561	mRNA	0	1.74	0	0	0	0	0	0	0	0
HERC2P4	lncRNA	0	5	0	5	0	26	0	1	0	0
LOC100289580	lncRNA	0	0	0	3	0	0	0	0	0	0
ZNF605	mRNA	5	243.14	4.31	3.01	1	1	132.1	14	1	1
ZNF783	mRNA	0	0	1	0	0	0	2	0	1	0
RBM38-AS1	lncRNA	0	0	0	0	0	0	2	0	0	0
ZNF587B	mRNA	0	0	0	0	0	0	0	4	0	0
C4B_2	mRNA	0	55.31	0	0	0	0	0	0	0	0
LOC100294145	lncRNA	0	0	0.3	0	0	0	0	0	0	0
RNF213-AS1	lncRNA	0	0	0	0	0	0	0	2	0	0
CDH5	mRNA	1	3	0	0	0	0	0	0	0	0
RASAL2-AS1	lncRNA	0	70.07	86.15	0	15.98	4.6	66.16	9.82	2.98	0
LINC00882	lncRNA	0	6.29	89.06	45.1	16.21	46.03	0.84	5.08	0	0
BABAM2-AS1	lncRNA	3	258	0	0	0	0	0	1	0	0
GPR75-ASB3	mRNA	0	0	0	0	0	1	1	0	0	0
FTX	lncRNA	0	13	6.88	4.21	0	2	2	14	2	0
TMED7-TICAM2	mRNA	0	0	0	1.24	0	0	0	0	0	0
PCNA-AS1	lncRNA	0	0	0	0.07	0	0	0	0	0	0
NCRUPAR	lncRNA	0	0	0	0	0	1	0	0	0	0
ZEB2-AS1	lncRNA	0	0	0	0	0	0	0	2	0	0
SLC25A5-AS1	lncRNA	0	0	0	0	10.08	0	0	0	0	0
PET117	mRNA	0	0	0	0	0	0	0	0	0	7.11
PITPNA-AS1	lncRNA	0	0	0	0	0	1	0	0	0	0
NDUFAF4P1	lncRNA	0	0	0	0	0	0	1	2	0	0
LOC100310756	lncRNA	0	34	0	0	0	12	0	0	0	0
SPDYE2B	mRNA	0	3.74	31.3	0	0	0	0	1	6	0
CHAF1A	mRNA	0	0	1	0	0	0	0	1	0	0
LOC100379224	lncRNA	0	3	0	1	0	0	0	1	0	0
BACE1-AS	lncRNA	0	0	0	0	1.02	0	0	0	0	0
PARP2	mRNA	0	6	3	1	57	212	1	1	2	1
ZBED6	mRNA	0	0	0	0	0	1	1	0	0	0
PARP3	mRNA	0	1	0	0	0	0	0	0	0	0
CDH6	mRNA	3	18	0	0	0	0	0	0	0	0
TOM1L1	mRNA	0	54	82	0	3	0	0	0	0	1
LOC100419170	lncRNA	0	0	3	1.08	0	0	0	9.63	2	0
DBET	lncRNA	0	21	58.46	5	0	0	3	2	0	0
ZNF33BP1	lncRNA	0	0	0	0	0	1	0	0	0	0
HMGXB4	mRNA	0	50.09	1	0	0	2	0	2	10	1
LOC100420587	lncRNA	0	0.78	7.04	0	0	63	1	0	0	0
FAM21EP	lncRNA	0	0	0.95	0	0	0	0	0	0	0
SMG1P6	lncRNA	0	24.96	2.04	2.54	2	0	0	0	2.26	1
LINC02532	lncRNA	2	7.02	6.98	6.53	0	5.01	79	3.73	0	0
IGLL5	mRNA	0	0	34.11	0	0	0	12.4	0	0	0
TOM1	mRNA	0	10	1	0	0	0	43	0	0	0
SH2D3C	mRNA	1	2	0	1	0	0	0	0.98	0	0
MAMLD1	mRNA	0	1	0	0	0	0	0	1	0	0
MTRNR2L1	mRNA	0	1269.2	1347.68	19	554.83	239.77	161.64	158.56	2	39
MTRNR2L2	mRNA	0	17.6	37.29	1	22.47	10.28	9.04	7.78	0	1.04
MTRNR2L3	mRNA	7	10833.49	13754.91	174	7427.99	2751	2079	1169.36	9	262
MTRNR2L4	mRNA	0	2.01	0	0	4	0	0	0	0	0
MTRNR2L6	mRNA	0	20.54	16.02	1	5.16	3.26	1.43	2.08	0	2
MTRNR2L8	mRNA	1	833.24	680.75	13	579.32	153.23	118.23	154.79	0	30
MTRNR2L9	mRNA	0	0	1	0	0	0	0	0	0	0
MTRNR2L10	mRNA	0	49.05	32.35	0	17.99	5	7	2.45	0	5
RANBP9	mRNA	2.26	199.35	15.97	0	36.3	3	1	0	0	27.14
DNAJB6	mRNA	3	59	62	0	27	475	405	60	3	49
THAP9-AS1	lncRNA	0	0	0	0	0	0	1	0	0	0
USP2-AS1	lncRNA	0	0	1	0	0	0	0	0	0	0
LINC00987	lncRNA	0	37	0	0	0	0	0	0	0	4
LINC00674	lncRNA	0	5	1054	0	834	32	21	46	0	2
LINC00673	lncRNA	0	45	9	3	0	1	41	1	0	0
CCDC180	mRNA	0	0.26	0	0	0	4	0	2	0	0
LOC100499489	lncRNA	0	0	1	0	0	0	0	0	0	0
CDH7	mRNA	0	0	0	0	1	0	0	2	4	0
SLC17A4	mRNA	0	0	0	0	0	0	0	1	0	0
CCDC179	mRNA	0	0	0	0	0	0	0	1	0	0
PCAT19	lncRNA	5	591	3	0	0	442	0	0	0	1
LOC100505501	lncRNA	1	85	0	0	0	0	63	0	0	0
LINC02520	lncRNA	0	1	0	0	0	0	0	0	0	0
RBM26-AS1	lncRNA	0	0	0	1	0	0	0	0	0	0
LOC100505555	lncRNA	0	0	0	0	0	0	14.29	0	0	0
LINC00866	lncRNA	0	0	0	0	0	0	0	4	0	0
LINC00578	lncRNA	0	3	3	7	0	0	0	0	1	0
INAFM2	mRNA	1	0	138	1	393	0	0	3	0	36
C11orf72	lncRNA	0	0	13.79	0	0	0	0	0.98	0	0
LINC02102	lncRNA	0	1	6	0	0	0	0	0	0	0
MALINC1	lncRNA	0	8	0	0	0	0	0	0	0	0
FGD5-AS1	lncRNA	34.84	438.39	31.27	1	0	46	11	37	1	0
DIAPH1-AS1	lncRNA	0	0	0	0	0	0	0	2	0	0
LINC01370	lncRNA	0	0	86	0	104	0	0	0	0	0
LOC100505664	lncRNA	0	3.54	35	0	64	0	1	0	1	0
RRS1-AS1	lncRNA	0	0	1	7	0	0	0	0	0	0
STARD4-AS1	lncRNA	0	1	0	0	0	0	0	0.96	0	0
LINC01431	lncRNA	0	0	0	0	0	0	0	1	0	0
LOC100505685	lncRNA	0	0	1.13	0	0	0	5.47	0	0	0
LINC00888	lncRNA	0	0	0	0	0	0	0	0	1	0
LINC01094	lncRNA	0	11	6.01	0	0	29	2	0	0	0
LINC01592	lncRNA	0	0	133.56	3.35	3.18	0	0	30.66	0	0
MIR4458HG	lncRNA	0	0	0	0	0	152.52	0	0	0	0
SPATA1	mRNA	0	0	0	0	936	0	4	1	0	0
PRMT5-AS1	lncRNA	0	0	0	0	74.64	0	0	0	0	0
RPARP-AS1	lncRNA	0	0	2	9	0	0	0	1	0	0
SPDYE18	mRNA	0	0	5.29	0	0	0	0	0	0	0
MHENCR	lncRNA	0	0	0	1	0	0	0	1	0	0
OSER1-DT	lncRNA	1	0	0	0	0	0	0	0	0	0
SNHG18	lncRNA	0	0	0	0	0	0	1	0	0	0
CARD8-AS1	lncRNA	0	0	0	0	1	0	0	0.93	0	64.03
LINC02582	lncRNA	0	1	9.17	0	0	0	0	0	0	7.09
LINC02805	lncRNA	0	0	11	0	0	0	0	0	0	0
LINC01532	lncRNA	0	1	0	1	0	0	0	0	0	0
ROPN1L-AS1	lncRNA	0	0	0	1	0	0	0	0	0	0
LINC00920	lncRNA	0	0	0	0	0	0	0	0	0	17
CFAP58-DT	lncRNA	0	0	0	0	1	0	0	0	0	0
LINC01088	lncRNA	0	3.36	40.17	2	2	0	70.16	18.81	0	0
CEBPZOS	mRNA	0	12.02	0	0	0	0	0	1	0	0
KIF25-AS1	lncRNA	0	0	3.92	0	0	0	61.17	0	0	0
MAGI2-AS3	lncRNA	0	697.99	0	0	13	1	1	58.71	0	0
SORCS3-AS1	lncRNA	0	80	0	0	0	0	0	3	0	0
TMEM161B-AS1	lncRNA	0	0	1	2	1	2	2.63	0	3	2
LOC100505909	lncRNA	0	53	3	9	56	29	465	7	0	0
LOC100505915	lncRNA	0	0	0	0	0	0	0	0.5	1.01	0
LINC02036	lncRNA	0	0	1	0	2	27	1	0	0	0
GLCCI1-DT	lncRNA	0	0	0	0	0	0	0	6	0	0
LOC100505938	lncRNA	0	19.03	8.69	0	0	0	11.88	3	0	0
LINC01304	lncRNA	0	0	0	0	0	3	2	0	0	1
ENO1-AS1	lncRNA	0	0	0	0	0	0	0	1	0	0
SMIM31	mRNA	0	0	0	0	0	0	1.6	0	0	0
LUCAT1	lncRNA	0	1475	0	19	0	9	2	0	0	0
SOX1-OT	lncRNA	0	0	3	0	0	0	0	0	0	0
RTCA-AS1	lncRNA	1.05	346.72	859.6	40.64	3.19	297.9	410.55	61.34	1.25	0.8
PPP5D1	mRNA	0	0	0	0	0	0	1	3	0	0
ARAP1-AS2	lncRNA	0	0	0	0	0	1	0	0	0	0
LINC02606	lncRNA	0	2	1	0	0	0	0	0	0	0
LINC00989	lncRNA	0	2270.49	0	3	32	0	0	19	0	0
GAS5-AS1	lncRNA	0	0	0	0	0	0	0	0	0.89	0
RNASEH1-AS1	lncRNA	0	60.91	0	0	20.02	0	0	0	0	0
SMG1P7	lncRNA	0	14	0	0	0	0	0	0	0	0
DACT3-AS1	lncRNA	0	0	0	0	1.08	0	0	0	0	0
RBFADN	lncRNA	0	1	0	2.91	56	3	11.76	0	0	0
LOC100506076	lncRNA	0	1	40	0	2	311.02	15.49	0	0	1
LOC100506083	lncRNA	0	2.63	1	0	0	0	0	0	0	0
ARL17B	mRNA	0	1.74	0	1	0	0	0	0	0	0.73
LINC02275	lncRNA	0	26.78	0	7	14	0	87	1	0	0
LOC100506098	lncRNA	0	0	0	0	0	0	0	1	0	0
LOC100506100	lncRNA	0	0	0	0	0	0	1	0	0	0
PELATON	mRNA	7	25	46	0	0	47	130	49	0	51
LINC01503	lncRNA	0	20	1	0	1	0	2.12	9	0	0
LOC100506123	lncRNA	0	0	0	0	49.15	0	0	0	0	0
LOC100506124	lncRNA	0	0	0	0	0	0	0	0	0	5
GVQW3	mRNA	0	0	55	1	1	0	35.82	0	0.99	0
SRP54-AS1	lncRNA	0	0	0	0	92.16	0	0	0	0	0
LINC02470	lncRNA	0	1	0	0	0	0	0	0	0	0
LOC100506178	lncRNA	0	0	71	0	0	0	121.12	0	0	0
LINC00963	lncRNA	0	39.78	9.67	2.67	0	2.46	2.05	5.93	2	15
LOC100506207	lncRNA	0	78.04	87.23	9.82	43.76	192.67	487.43	51.32	12.28	2.98
PAXBP1-AS1	lncRNA	0	0	2.48	0	0	0	1.16	0	0	0
RAB30-DT	lncRNA	0	29.23	4	1	0	14	3.97	1	1	92
LOC100506236	lncRNA	0	144	0	0	0	0	0	0	0	0
LOC100506253	lncRNA	0	7.85	32.25	10.8	2.07	0.63	0	1	0	0
LOC100506274	lncRNA	0	0	2	0	5	0	0	5	0	0
ID2-AS1	lncRNA	0	13	0	0	0	0	0	0	0	0
LOC100506302	lncRNA	0	1	103	0	191.35	0	4.73	0	1	0
LINC00958	lncRNA	0	32	0	0	14	0	0	1	0	0
HOTAIRM1	lncRNA	0	0	0	0	0	0	0	0	2	47
LOC100506321	lncRNA	0	1.01	0	0	0	0	0	0	0	0
SP2-AS1	lncRNA	0	1	0	0	0	0	0	0	0	0
LINC00649	lncRNA	0	2.74	0	3.21	0	0	1	1	0	0
LOC100506358	lncRNA	0	2	0	0	0	0	0	0	0	0
OTUD6B-AS1	lncRNA	0	402	1	0	20	54	1	0	2	0
FZD4-DT	lncRNA	0	311.05	299.68	26.84	166.51	6.13	308.54	123.53	3.82	1
LINC01006	lncRNA	0	2	121	2	0	11	1	19	0	0
LINC01426	lncRNA	0	0	0	0	0	2	0	1	0	0
GAS6-DT	lncRNA	0	15.69	3.82	16.35	0	1.05	7.35	20.21	0	0
LOC100506403	lncRNA	0	18	0	0	0	0	0	1	0	0
LOC100506411	lncRNA	0	1.15	0	0	0	0	0	0	0	0
PANTR1	lncRNA	0	4	3	0	0	0	0	0	0	1
CBR3-AS1	lncRNA	1	5.53	0	0	1	0	0	0	0	0
LINC00648	lncRNA	0	0	1	0	0	0	1	0	1	0
SPAG5-AS1	lncRNA	0	0	0	0	12	0	0	0	0	0
LOC100506446	lncRNA	0	3	1.36	0	0	0	0	13	0	0
MIR3681HG	lncRNA	0	5	4.44	0	11	0	1	6	0	0
LINC01234	lncRNA	0	0	0	10	0	0	0	0	0	0
LINC02274	lncRNA	0	0	0	31	0	0	0	0	0	0
LINC01176	lncRNA	0	0	0	0	0	0	0	120	0	0
C5orf64-AS1	lncRNA	0	0	0	1	0	0	0	0	0	0
L3MBTL2-AS1	lncRNA	0	0	0	0	0	0	0	2	0	0
LOC100506551	lncRNA	0	1	1	0	0	0	10.18	0	0	0
NECTIN3-AS1	lncRNA	0	0	272	0	0	0	0	0	0	0
THEGL	mRNA	0	4.12	5.33	0	0	0	0	2.06	0	2
LINC02809	lncRNA	0	0	0	1	0	0	0	0	0	0
PTPRN2-AS1	lncRNA	0	55.47	0	0	0	0	0	0	0	0
PPP1R26-AS1	lncRNA	0	1	0	0	0	1	0	10	0	0
VASH1-AS1	lncRNA	0	300.12	0	0	0	0	0	0	2	0
PRKAR2A-AS1	lncRNA	0	5.39	0	0	0	0	1	0	0	0
LOC100506639	lncRNA	0	220	0	3.04	0	1	1	0	0	0
PXN-AS1	lncRNA	0	5.15	0	1	0	0	1	0	0	0
OCLN	mRNA	0	3.25	1	0	1	0	0	1	0	0
DDX11-AS1	lncRNA	0	48.99	64.42	2.84	587	0	251.12	4.99	0	0
NRAV	lncRNA	0	169.45	0	0.91	0	0	0	0	0	0
MRPS30-DT	lncRNA	0	0	0	0	0	0	0	9.57	0	0
JARID2-AS1	lncRNA	0	7.61	20	0	0	0	0	0	0	0
IQCH-AS1	lncRNA	0	0	1	0	1	0	0	3	0	0
LOC100506688	lncRNA	0	0	3	0	0	0	0	10	0	0
PCAT6	lncRNA	0	4.99	1	0	0	0	1	0	0	0
EBLN3P	lncRNA	2	495	74	3	0	2	0	1	0	0
NUP50-DT	lncRNA	0	2	1	13	0	3	98	1.34	1	1
LINC00901	lncRNA	0	0	0	0	0	0	0	2	0	0
LOC100506730	lncRNA	0	2.96	1	2	0	1	0	0	0	1
SLFN12L	mRNA	0	0	0.63	0	0	0	0	0	0	0
CASP12	lncRNA	0	0	0	1	0	0	0	0	0	0
MGAT4FP	lncRNA	0	0	0	1	0	0	0	1	0	0
MAILR	lncRNA	0	5.98	31.98	1	4	0	14.23	4	0	0
LINC00629	lncRNA	0	1	0	0	0	0	0	0	0	0
OR7E37P	lncRNA	0	0	0	1	0	0	0	0	0	0
TRG-AS1	lncRNA	0	1	238	0	1	0	0	4	0	12
TSPOAP1-AS1	lncRNA	2	2	0	5	0	2	0	0.06	0	0
LINC01543	lncRNA	0	0	0	0	0	0	0	12	0	0
LINC01354	lncRNA	0	0	3	0	0	0	8	0	0	0
LINC01132	lncRNA	0	77	0	1	0	0	0	1	0	0
MYLK-AS1	lncRNA	0	70.33	2	0	0	1	1.28	1.36	0	0
GAS1RR	lncRNA	0	0	0	0	1.99	0	11	6	0	0
GIHCG	lncRNA	0	0	0	0	0	0	0	1	0	0
LINC00513	lncRNA	0	0	0	1	0	0	0	0	0	0
LINC00933	lncRNA	0	0	116	0	0	0	0	0	0	0
LL0XNC01-250H12.3	lncRNA	0	293	3	32	0	0	198.65	12.01	1	0
MAP3K2-DT	lncRNA	0	166.74	0	0	0	0	0	0	0	0
LINC00665	lncRNA	1	21	5.03	3	0	3	136	2.43	0	0
ELOA-AS1	lncRNA	0	1.21	0	0	0	1	0	0	0	0
PWAR6	lncRNA	2	0.85	0	0	0	0	0	0	0	0
LOC100506974	lncRNA	0	0	0	0	0	0	0	0	0	1
NCMAP-DT	lncRNA	0	0	0.92	0.86	0	0	0	0	2	0
LOC100506990	lncRNA	0	50.76	115.23	10.78	91.56	31.31	751.73	43.12	0	0
LOC100507002	lncRNA	0	1	0	0	1	0	0	0	0	0
LOC100507006	lncRNA	0	14.05	20.5	0	0	0	2.34	5	0	0
LINC00844	lncRNA	0	0	0	0	1	0	0	0	0	0
TMCC1-AS1	lncRNA	0	17.46	1	43.62	0	2	132	5.98	1	0
PITRM1-AS1	lncRNA	0	0	0	0	0	0	1	0	0	0
TUNAR	lncRNA	0	1	6	0	0	0	0	0	0	0
TPBGL	mRNA	1	5	0	0	0	0	0	0	0	0
LOC100507053	lncRNA	0	22.45	8.4	3.03	21	4.51	0	5.1	0	0
LRCOL1	mRNA	0	0	1	0	0	0	0	0	0	0
LOC100507065	lncRNA	0	58	0	0	0	0	0	0	0	1
FRY-AS1	lncRNA	0	1.63	1	0	0	0	0	0	0	0
LOC100507103	lncRNA	0	10.2	1	0	0	0	1	0	0	0
LINC00707	lncRNA	0	22.02	2	2	0	0	0	0	0	0
LOC100507144	lncRNA	0	8	0	0	0	0	21	0	0	0
LINC01012	lncRNA	0	8.23	3	0	0	0	0	1	0	0
LINC02408	lncRNA	0	1.15	6.55	1	0	0	24.01	3.21	0	0
SLFNL1-AS1	lncRNA	0	1	118.55	0	0	0	0	0	0	0
LINC02525	lncRNA	0	0	0	0	0	0	0	1	0	0
LINC02384	lncRNA	0	0	7	0	0	0	0	0	0	0
SMLR1	mRNA	0	2	0	0	0	0	0	0	0	0
LINC01578	lncRNA	18	213	0	0	0	22	1	46	1	39
SNHG16	lncRNA	0	2	0	0	2	0	3.65	12	1.55	0
LOC100507250	lncRNA	0	0	0	1	0	0	0	0	0	0
LINC01013	lncRNA	0	23.53	5.75	62.36	0	23.8	16.7	2.16	0	0
STX18-AS1	lncRNA	1	0	0	0	0	0	0	0	0	0
LINC01187	lncRNA	0	2	0	0	0	0	0	0	0	0
LINC01210	lncRNA	0	0	0	0	0	0	0	3	0	0
ZNF865	mRNA	0	4	0	0	0	0	0	0	0	0
LOC100507291	lncRNA	0	0	58	0	1.1	0	0	0	0	0
SNHG19	lncRNA	0	0	0	0	0	0	1	0	0	0
ERVK13-1	lncRNA	0	6	14	0	0	0	4	0	3	0
ZSWIM8-AS1	lncRNA	0	0	0	0	0	0	491	0	0	0
LOC100507336	lncRNA	0	53.37	17.14	5.45	0	0	165.84	13.35	0	1
VIM-AS1	lncRNA	14.97	0	0	59.37	0	0	0	26.67	0	0
LOC100507351	lncRNA	0	1	1.01	2	1.98	1	0	3	0	0
LOC100507373	lncRNA	0	68	0	0.99	41	0	0	0	0	0
LINC02882	lncRNA	0	0	0	1	0	0	4	0	0	0
LOC100507384	lncRNA	0	0	1	1	0	0	2.04	0	0	0
LOC100507387	lncRNA	0	0	0	4	0	0	0	0	0	0
LOC100507389	lncRNA	0	2	0	7.07	2	0	59	0	0	0
LOC100507395	lncRNA	0	0	38	0	0	0	0	0	0	0
INTS6-AS1	lncRNA	0	3	0	1	0	0	0	12	0	0
LOC100507403	lncRNA	0	8	0	0	0	0	0	4	0	0
TMLHE-AS1	lncRNA	0	0	0	14	0	0.5	0	1	0	0
C1QTNF1-AS1	lncRNA	0	0	0	0	0	0	0	1	0	0
MMP25-AS1	lncRNA	0	57.78	0	0	0	0	0	0	0	0
LINC01605	lncRNA	0	59	1	0	0	0	122	1	0	0
TMEM178B	mRNA	1	14	0	3	0	0	4	0	1	0
MKNK1-AS1	lncRNA	0	0	0	0	0	0	0	2	0	0
LINC00458	lncRNA	0	1	5.18	0	0	0	0	1	0	0
ZNF571-AS1	lncRNA	0	4	1	0	0	0	0	36	0	0
LOC100507437	lncRNA	0	1	0	0	0	0	0	0	0	0
ZNF213-AS1	lncRNA	0	2.02	1.51	2	0	0	2.59	1.03	0	0
NRSN2-AS1	lncRNA	0	4.54	0	1.01	0	0	3.64	21	0	0
LINC02032	lncRNA	0	0	2	0	0	0	0	3	0	0
PSMB8-AS1	lncRNA	0	32.67	10.97	0	0	113.5	79.5	0	0	0
DPH6-DT	lncRNA	0	0	11	0	0	0	0	16	0	0
CT66	lncRNA	1	0	0	0	0	0	0	0	0	0
IDH1-AS1	lncRNA	0	0	0	0	0	0	0	1	0	0
LINC02615	lncRNA	5	208.41	653.06	64.78	158.6	269.26	547.48	112.82	8.33	2.1
LINC01277	lncRNA	0	48.94	13.63	0.59	11.87	0	51.59	5.05	0	0
LINC01569	lncRNA	0	0	0	0	0	1	0	0	0	0
ECI2-DT	lncRNA	0	0	3	0	395.22	0	0	0	0	0
LOC100507507	lncRNA	0	285.9	0	0	0	0	0	35	0	0
LOC100507516	lncRNA	0	2	0	0	0	0	0	2	0	0
LINC02733	lncRNA	0	1	0	0	0	0	0	0	0	0
ARHGEF26-AS1	lncRNA	0	6.5	11.12	0	1.62	66.77	11.25	0	0	0
MCPH1-AS1	lncRNA	0	0.5	0	0	0	0	0	0	0	0
SOX21-AS1	lncRNA	0	0	0	0	0	0.97	0	0	1.14	0
LINC01504	lncRNA	0	0	1	0	0	0	0	0	1	0
RPL37A-DT	lncRNA	0	9	0	4	0	0	0	0	0	0
FBXO30-DT	lncRNA	0	2	2	2	1	0	0	15.6	2	0
LOC100507562	lncRNA	0	2.89	0	14	0	2	0	2.01	0	0
RAB11B-AS1	lncRNA	0	0	0	0	0	1.93	0	0	0	0
BHLHE40-AS1	lncRNA	1	0	1	0	0	0	0	0	0	0
LINC01016	lncRNA	0	1	0	0	0	0	0	0	0	0
TGFBR3L	mRNA	0	0	9	0	0	0	0	0	0	0
LOC100507599	lncRNA	0	132	0	0	0	0	0	0	0	0
LCT-AS1	lncRNA	0	14	0	0	0	0	0	0	0	0
TRIM52-AS1	lncRNA	0	11.52	55.41	0	0	0	0	0	0	0
LINC00837	lncRNA	0	3	0	0	0	0	0	6	0	0
NPIPB9	mRNA	0	0	0	0	0	1	0	0	0	0
LINC02397	lncRNA	0	0	0	12	0	0	0	4	0	0
LINC00658	lncRNA	0	0	2	0	0	0	0	0	0	0
TNKS2-AS1	lncRNA	0	0	1	1.07	11	0	10.99	0	0	0
LINC02432	lncRNA	0	601	0	0	0	0	0	0	2	0
LINC01606	lncRNA	0	3.47	0	3.46	0	0	0	4	0	0
LINC02554	lncRNA	0	0	0	0	0	0	0	11	0	0
LINC02082	lncRNA	0	0	0	0	0	0	1	0	0	0
GMDS-DT	lncRNA	0	696.92	365.54	211.15	275.52	11.22	1010.97	77.54	20.36	1.52
LINC02616	lncRNA	0	1.99	0	0	0	0	0	0	0	0
LOC100509620	mRNA	0	1	0	0	0	0	0	0	0	0
CPB2-AS1	lncRNA	0	1	0	0	0	0	0	0	0	0
SMC4	mRNA	2	64	353	7	10	19	2266	17	44	44
TBC1D3J	mRNA	0	0	0	0	0	0	43.89	0	0	0
GJC1	mRNA	0	2	1	7	0	1.98	1.27	1	2	1
LY75-CD302	mRNA	0	0	0	0	0	0	0	17	0	0
ARPC4-TTLL3	mRNA	0	1.32	1.39	0	0	0	0	0	0	0
MSANTD3-TMEFF1	mRNA	4.46	26.63	5.51	0	1	0	5.02	11.04	1	0
SLX1A-SULT1A3	lncRNA	0	0	0	0	0	0	0	0.02	0	0
SLX1B-SULT1A4	lncRNA	0	0	0	0	0	0	0	1.92	0	0
PHOSPHO2-KLHL23	mRNA	0	2.53	0	0	0	1	0	0	0	0
SEPT5-GP1BB	lncRNA	0	0	46.62	2.7	4.08	6.68	312.11	2.14	0	0
FPGT-TNNI3K	mRNA	0	0	0	0	0	0	0	3	0	0
BLOC1S5-TXNDC5	lncRNA	0	0	2.45	0	0	15.03	0	4	0	0
RPL17-C18orf32	mRNA	0	8.07	192.51	0	0	2.68	62.67	0	0	0
GJA9-MYCBP	lncRNA	0	0	2.25	0	0	0	0	0	0.01	0
MROH7-TTC4	lncRNA	0	1	0	0	0	0	0	0	0	0
LHX4-AS1	lncRNA	1	0	0	0	0	0	0	0	0	0
TLCD4-RWDD3	mRNA	10.75	2713.63	826.44	42.44	5624.24	529.31	6551.04	49	2	32.72
BORCS7-ASMT	lncRNA	0	1.92	0	0	0	0	3	0	0	0
ST20-MTHFS	mRNA	0	0	199.98	0	0	0	0	0.76	0	0
BLOC1S1-RDH5	lncRNA	0	4.04	1	0	0	0	0	0	0	0
POC1B-GALNT4	mRNA	0	2.04	0	0	0	0	0	0	2	0
ARMCX5-GPRASP2	mRNA	0	61.94	79.86	24.75	186.58	4	349.44	20.93	10.01	0.59
NEDD8-MDP1	mRNA	0	0	0	0	0	0	1	1	0	0
SERF2-C15ORF63	lncRNA	2	1.01	0	0	4	0	0	0	1	0
RPL36A-HNRNPH2	mRNA	1.3	74.42	5.68	1.13	0	0	1.13	0	1.1	0
RAD51L3-RFFL	lncRNA	0	96.67	0	0	0	65.71	0	2.07	2	1
RNASEK-C17orf49	lncRNA	0	35.79	10.67	0	0	1.46	0	0	0	0
RPS10-NUDT3	mRNA	3.33	30.97	67.49	0	98.27	417.96	81.4	2.2	1.13	3.33
ZNF816-ZNF321P	mRNA	0	23.39	0	0	0	0	0	0	0	0
CHURC1-FNTB	mRNA	3	1.17	0	6	277.78	0	0	0	0	0
RAB4B-EGLN2	lncRNA	0	14.32	0	0	0	0	0	0	0	0
AP1M2	mRNA	0	1	0	0	0	0	0	0	0	0
NDUFC2-KCTD14	mRNA	0	0	1	0	0	0	0	0	0	0
COMMD3-BMI1	mRNA	0	448	0	3	1	1	1	0	2	0
INO80B-WBP1	lncRNA	2.1	3.64	0	0	0	2.08	0	0	0	0
ATP6V1G2-DDX39B	lncRNA	0	1.25	0	0	0	0	0	0	0	0
PIR-FIGF	lncRNA	0	0	0	0	0	0	0	1	0	0
ZHX1-C8orf76	mRNA	0	0	0	0	0	0	0	0	0.01	0
ZNF670-ZNF695	lncRNA	0	0	2.34	0	0	0	0	0	0	0
UBE2F-SCLY	lncRNA	0	5	6.86	0	0	18.71	0	1.99	0	0
FXYD6-FXYD2	mRNA	0	2	0	0	0	0	0	0	0	0
ARHGAP19-SLIT1	lncRNA	1	352.46	0	0	0	1	0	0	0	0
BIVM-ERCC5	mRNA	0	7.93	0	0	0	0	0	0	0	0
LRRC37A8P	lncRNA	0	0	0	0	0	0	32.57	3	0	0
SENP3-EIF4A1	lncRNA	0	0	0	0	189.57	0	0	0	0	0
P2RX5-TAX1BP3	lncRNA	0	2.21	0	3	0	0	0	1.08	0	0
SLMO2-ATP5E	lncRNA	5.3	672.91	16.06	0	267.17	0	1	6.11	0.66	61.15
TNFAIP8L2-SCNM1	mRNA	0	5.49	1.94	5.91	0	0	4.82	0	0	0
HOXA10-HOXA9	lncRNA	0	0	0	0	0	0	0	0	2	0
URGCP-MRPS24	mRNA	0	0	0	0	0	0	0	13	0	0
HNRNPUL2-BSCL2	lncRNA	19	0	60.35	0	0	2.9	0	0	2	0
ISY1-RAB43	mRNA	0	11	0	0	0	0	0	0	0	0
UBA2	mRNA	0	481	76	10	2	281	20	3	9	2
SAE1	mRNA	0	22.23	347	0	11	1	3	21	5	5
FARSB	mRNA	1	992.96	2	0	1	1	0	0	5	18
ABCC5	mRNA	1	2	0	0	0	111	1910	0	3	1
ABCB6	mRNA	0	0	0	0	0	0	0	1	1	0
DNM1L	mRNA	3	136	93	1	6743.94	5	1	1	6	6
CDH8	mRNA	0	110.83	86.57	61.53	804.92	2.6	142.52	46.55	1.99	0
ABCC9	mRNA	0	74.72	64.63	31.15	12.06	0	96.92	57.47	3.74	18.25
ABCF2	mRNA	0	1.87	1.92	0	0	0	0	0	1.9	0
TPTE2P5	lncRNA	0	4.04	29	0	0	0	1012	0	0	0
NR1H3	mRNA	0	3	0	0	0	0	0	0	0	0
DIO2-AS1	lncRNA	0.97	517.52	79.06	50.69	67.91	10.24	105.3	54.37	12.43	0
DNM3OS	lncRNA	0	0	0	0	0	0	1	0	0	0
COX17	mRNA	1	1	37	1	33	1	0	1	1	1
PARTICL	lncRNA	0	0	1	0	0	0	0	0	0	0
LOC100630923	lncRNA	0	2.26	0	0	0	0	0	0	0	0
LOC100631378	lncRNA	0	14	0	0	0	0	0	0	0	0
LINC01311	lncRNA	0	0	1	0	0	0	0	9	0	0
TIMM23B	mRNA	0	10	0	0	0	1.66	1.28	0	0	0
PRICKLE2-AS1	lncRNA	0	0	0	0	0	0	0	0.01	0	0
NNT-AS1	lncRNA	0	2.01	1	4.12	0	0	21.13	1	0	0
SNX29P1	lncRNA	0	0	0	0	71	0	0	0	0	0
GS1-24F4.2	lncRNA	0	6	0	0	0	0	0	0	0	0
KIAA2012	mRNA	0	0	0	0	0	0	0	1	0	0
LOC100652833	mRNA	0	0	0	1	0	0	0	0	0	0
ALOX15P1	lncRNA	0	0	2	0	0	0	0	0	0	0
LINC02078	lncRNA	0	1	20	0	0	0	0	0	0	0
LINC00702	lncRNA	0	1.99	17	3	0	0	55.33	0	6	0
LOC100652999	lncRNA	0	0	0	0	0	0	0	0	0.21	0
LOC100653133	mRNA	0	27	0	0	0	0	1	0	0	0
LOC100653233	lncRNA	0	0	8	0	0	0	0	0	0	0
SCAMP2	mRNA	0	5	2	0	1	0	0	0	0	0
IL18BP	mRNA	0	1	0	0	0	94	1915	0	0	1
RWDD2B	mRNA	0	5	0	1	0	1	0	0	0	0
MUC12	mRNA	0	35	21	5	3	0	76	66	5	2
DPP3	mRNA	2	2	0	0	0	0	0	0	0	0
SNUPN	mRNA	0	1	61	0	0	0	0	0	0	0
HUWE1	mRNA	11	232	8	7	146	201	3	26	12	2
PTPRU	mRNA	0	3	0	0	0	1	0	0	0	0
TSPAN32	mRNA	0	0	0	0	0	0	0	1	0	0
RBM5-AS1	lncRNA	0	0	5	0	0	0	0	0	0	0
ATP9A	mRNA	2	12	1	0	0	1	0	3	0	0
PDCD7	mRNA	0	1	0	0	0	0	0	1	1	0
GPC6	mRNA	0	111.57	151.46	6.43	0.94	3	51.68	98.39	4.06	0
LINC00501	lncRNA	0	1.32	3	0	0	0	0	0	0	0
MYZAP	mRNA	1	0	1	0	3.19	0	0	0	0	46.44
USH1C	mRNA	0	6	0	0	0	0	0	0	0	0
PQBP1	mRNA	0	2	1	0	1	0	0	13	1	0
LINC00506	lncRNA	5.14	742.72	1016.68	83.81	207.63	75.52	2338.78	376.44	19.1	5.01
EDIL3	mRNA	2	5	0	0	188	0	0	0	0	0
POTEH-AS1	lncRNA	0	380	0	0	0	0	0	4.82	0	0
CARS1-AS1	lncRNA	0.5	0	0	0	0	0	0	0	0	0
NEGR1-IT1	lncRNA	0	3	0	0	0	0	0	0	0	0
LINC00536	lncRNA	0	49.2	4.25	3.54	2.71	0	74.24	4.17	0	0
HEIH	lncRNA	0	0	0	6.03	0	1.57	0	0	0	0
HHLA1	mRNA	0	15.24	20.04	8.97	0	0	13.67	4.3	0	19.8
LRRC3-DT	lncRNA	0	4.63	4	0	2	28.95	0	1	0	0
ZMYM4-AS1	lncRNA	0	0.73	10.15	0	0	1.22	0	0.87	0	0.47
GDNF-AS1	lncRNA	0	0	0	0	0	0	0	0.12	0	0
UFL1-AS1	lncRNA	0	270.7	325.08	87.27	38.31	7.88	501.75	58.96	0.77	0
CYP3A7-CYP3A51P	mRNA	0	11.73	0	0	0	0	0	0	0	0
LINC00561	lncRNA	0	0	3	0	0	1	7.88	0	0	0
LINC00564	lncRNA	2	0	0	0	0	0	0	0	0	0
PINK1-AS	lncRNA	0	0	0	0	0	0	0	5.89	0	0
LINC00565	lncRNA	0	0	0	0	0	128	0	0	0	0
TMEM265	mRNA	0	0	0	0	0	0	0	2	0	0
RB1-DT	lncRNA	0	0	47	0	0	0	0	2	0	0
CERT1	mRNA	0	45	3	126	0	950	0	4	3	65
PTCHD1-AS	lncRNA	0	1	0.02	0	0	0	0	4	1	0.13
IPO9-AS1	lncRNA	0	0	0	0	0	0	0	1	0	0
LINC00278	lncRNA	0	0	0	0	215.21	0	0	0	1	4
MAGI1-AS1	lncRNA	0	0	0	0	0	0	0	0	0	1
MEIS1-AS2	lncRNA	0	0	0	0	0	0	0	1	0	0
XIRP2-AS1	lncRNA	0	0	0	15	0	2	0	0	0	0
NAV2-AS5	lncRNA	0	0	0	1	0	0	0	0	0	0
KLHL6-AS1	lncRNA	0	1	15.24	0	0	0	0	1.03	0	0
SGO1-AS1	lncRNA	0	0	0	0	0	0	0	0	0	1
TPRG1-AS1	lncRNA	0	0	0	4	0	0	0	0	0	0
DGUOK-AS1	lncRNA	3	0	0	0	0	0	0	0	0	0
LINC00534	lncRNA	2	151	0	0	0	0	0	1	0	0
FALEC	lncRNA	0	2.65	8.96	1	0	0	0	1	0	0
COX10-AS1	lncRNA	0	0	0.76	0	0	3	0	0	9	0
STK24-AS1	lncRNA	0	15	233	1	0	0	0	0	0	0
EIF1AX-AS1	lncRNA	0	0.85	0	0	0	0	0	0	0	0
LINC01840	lncRNA	0	0	0	0	0	0	1.09	0	1	0
STEAP3-AS1	lncRNA	0	0	0	0	0	0	0	1	0	0
ZNRF3-AS1	lncRNA	0	3	0	0	0	0	1.12	0	0	0
LINC00333	lncRNA	0	20.99	1.99	0	0	0	0	0.98	0	0
LINC00440	lncRNA	0	0	0	0	0	0	0	0	5	0
LINC00448	lncRNA	0	8.92	3.92	11.05	0	0	0	4.95	0	0
EFCAB6-AS1	lncRNA	0	0	12.5	0	0	0	0	0	0	0
ST3GAL6-AS1	lncRNA	0	1.6	0	0	0	0	0	0	0	0
OBI1-AS1	lncRNA	2.82	3.98	0	0	0	0	0	0	0	1
PRICKLE2-AS3	lncRNA	0	2	1.66	0	9	0	0	0	0	0
ARHGAP31-AS1	lncRNA	0	0	38	0	0	0	0	0	0	0
LINC00853	lncRNA	0	0	31	0	0	0	0	0	0	0
RNASEH2B-AS1	lncRNA	0	0	0	0	0	0	1	0	0	0
UBE2CP5	lncRNA	0	2	0	0	0	0	0	0	0	0
CCDC200	mRNA	0	0	0	0	0	0	0	1	0	0
ERI3-IT1	lncRNA	0	0	0	0	0	0	0	1	0	0
ALMS1-IT1	lncRNA	0	1	0	0	0	0	0	0	0	0
BACH1-IT2	lncRNA	0	0	1	0	0	0	0	0	0	0
HOXA10-AS	lncRNA	0	0	0	10	0	0	0	0	0	0
HOXC-AS2	lncRNA	0	0	2	0	0	0	0	0	0	0
HOXC-AS3	lncRNA	0	0	1.21	0	0	0	0	0	0	0
HOXC13-AS	lncRNA	0	16	0	0	0	0	1	0	0	0
UGDH-AS1	lncRNA	0	690.4	1087.74	32.98	216.93	4.63	1140.78	197.71	6.28	4.27
LINC-ROR	lncRNA	0	0	0	0	0	0	6	5	1	0
PTGES3L	mRNA	0	2	0	0	2	0	1	0	0	0
PTGES3L-AARSD1	mRNA	0	2.96	0	0	0	0	1	0	0	0
PTCSC3	lncRNA	0	0	5.28	0	1.65	1	0	0	0	0
MRPS31P5	lncRNA	0	0	0	1	0	0	0	1	3	0
CDH11	mRNA	0	3	11	0	0	0	0	1	0	0
UST	mRNA	0	3.43	0	0	1	0	1	0	1	0
APOBEC3A_B	mRNA	0	0	0	0	0	0	0	0	0	7
ARPC5	mRNA	0	232.76	481	4	1174	16	1337	87	6	20
ARPC4	mRNA	7	329.68	667.61	0	952	462	0	23	2	9
ARPC3	mRNA	1	30	754	2	323	294	1	84	2	2
ARPC1B	mRNA	4	618	445.99	0	432.51	755	6	1	0	2
ACTR3	mRNA	30	2964.84	531	2	261	172	1453	93	6	29
ACTR2	mRNA	22	3898	1108	64	1571	664	439	50	5	149
TSPAN5	mRNA	0	24	0	0	10	0	0	0	0	0
TSPAN3	mRNA	0	4	0	3	3	0	932	1	4	1
LRIG2-DT	lncRNA	0	7	2.97	1	0	1.5	13.48	0	2	0
LINC02256	lncRNA	0	234.17	0	0	77.31	0	0	0	0	0
FAM106B	mRNA	0	0	0	0	0	0	0	0	0	2.61
LINC02273	lncRNA	0	0	0	0	1	0	0	0	0	0
LOC100996294	lncRNA	0	13	5.94	0	0	0	0	0	0	0
DNAH17-AS1	lncRNA	0	0	2	0	0	0	0	0	0	0
LIPE-AS1	lncRNA	1	0	0	2	0	0	0	0	0	0
FAM230H	lncRNA	0	1	0.36	0	0	0	0	0	0	0
CA3-AS1	lncRNA	0	0	2	0	0	0	0	0	0	0
LOC100996379	mRNA	0	0	0	0	0	0	0	1	0	0
LOC100996385	lncRNA	0	0	0	0	0	0	3	0	0	0
FAM230D	lncRNA	0	0	1	0	0	0	0	0	0	0
LOC100996419	lncRNA	0	0	0	0	0	12.5	0	0	0	0
ARLNC1	lncRNA	0	3	10.79	0	0	0	0	0	0	0
FAM230F	lncRNA	0	598.78	237.85	1	62.74	0	0	39.87	2.08	0
LINC01964	lncRNA	0	0	0	0	0	0	134	0	0	1
LINC01206	lncRNA	2	11.35	18.3	6	0	1.01	174	10.2	0	0
SEC22B3P	lncRNA	0	126.02	0	0	0	0	0	1.54	1	0
FAM157C	lncRNA	0	0	0	0	227	0	79	16	0	0
LOC100996549	lncRNA	0	0	26	0	0	0	3919	1	2	0
ANTXRLP1	lncRNA	0	0	0	0	0	0	0	2	0	0
CYYR1-AS1	lncRNA	0	7	0	0	0	0	0	4	0	0
LOC100996574	mRNA	0	0	29	0	0	0	144	0	0	0
FAM74A7	lncRNA	0	0	0	1	3.99	0	0	0	0	0
LINC00690	lncRNA	0	0	0	1	0	0	0	0	0	0
LINC01436	lncRNA	0	0	1	0	0	0	1	0	0	0
LINC01981	lncRNA	0	0	0	0	0	0	1	0	0	0
LOC100996643	lncRNA	0	0	5	9	0	0	146	0	0	0
LINCR-0003	lncRNA	0	17	0	0	0	0	0	0	0	0
SEC61G-DT	lncRNA	0	3	4	0.73	1	0	0	2	0	0
LOC100996660	lncRNA	0	1	2.78	1	0	0	0	1	0	0
LOC100996662	lncRNA	0	2	1	0	0	0	0	8.55	0	0
LINC01544	lncRNA	0	0.92	1	0	0	0	0	0	0	0
LOC100996681	lncRNA	0	0	0	0	0	0	6	0	0	0
LINC02502	lncRNA	0	1	0	0	0	0	0	0	0	0
LINC01356	lncRNA	0	24.6	34.85	3	1	0	30.48	2	0	0
LOC100996709	mRNA	0	0	0	0	0	0	0	0	1.28	0
SRGAP2D	lncRNA	0	0	0	0	0	0	0	1	0	13.54
SEC22B2P	lncRNA	0	14.43	0	0	0	0	1	0.54	0	0
NOTCH2NLC	mRNA	0	0	18	1.44	0	113.24	87.42	1	0	0
LOC100996720	lncRNA	1	77	0	0	0	0	0	0	0	4
HERC2P11	lncRNA	0	0	0	0	0	0	0	1.98	0	0
LOC100996740	lncRNA	0	0	0	0	2.11	0	0	0	0	0
SPDYE11	mRNA	0	1.24	5	2.12	39.43	58.02	102	0	0	0
LOC100996747	mRNA	0	0	4.75	0	0	8.78	59.33	0	1.15	0
NPY4R2	mRNA	0	0	0	0	4.83	1	0	0	0	0
NOTCH2NLB	mRNA	1	0	0	3.56	0	190.12	451.85	0	0	1
PYURF	mRNA	0	2	2	2	151	146	0	7	3	14
IL21-AS1	lncRNA	0	0	0	12	0	0	0	0	0	0
ADAM8	mRNA	0	37	0	0	0	0	0	0	0	0
CDH12	mRNA	0	1	0	0	0	0	0	1	0	0
TSPAN2	mRNA	5	28	0	0	1	0	2154	5	0	1
NUBP2	mRNA	0	2	0	0	1	1	0	0	1	0
TSFM	mRNA	0	0	0	0	0	1	2	0	0	0
TSPAN1	mRNA	0	5	0	0	0	0	0	0	0	0
PPIF	mRNA	1	122	384	112	1	4	2	0	3	0
OVCH1-AS1	lncRNA	0	21.87	1.04	0	0	0	0	6.24	0	4
LOC101059906	mRNA	0	0	15	0	3.44	0	0	0	0	0
LOC101059915	mRNA	0	0	0	0	0	0	0	1	0	0
GOLGA8R	mRNA	0	0	0	43.5	0	0	1	1	0	5
NPIPA7	mRNA	1	0	0	0	0	0	0	14.91	1.21	12.45
LOC101059949	mRNA	0	0	0	0	0	0	0	5	0	0
NPIPA8	mRNA	0	0	0	0	0	0	0	0	1.79	0
CTDSP2	mRNA	0	1291	0	1	0	22	3	5	1	243
LINC02446	lncRNA	0	7	0	0	0	0	0	0	0	0
ACTR3-AS1	lncRNA	0	7.62	0	4	0	1	2	18	3	0
CHMP1B2P	lncRNA	2	0	0	0	0	0	0	0	0	0
FCF1P2	lncRNA	0	0	0	0	0	3.88	0	0	0	0
NBPF19	mRNA	1.58	3.02	51.79	0	49.4	328.31	1	0	0	0
FOXP4-AS1	lncRNA	0	0	0.82	0	0	0	0	0	0	0
HNRNPCL4	mRNA	0	0	5	0	0	0	0	0	0	0
TBC1D3K	mRNA	0	28.47	0	16.62	0	0	0	0	0	0
TBC1D3L	mRNA	0	53.1	0	0	0	0	0	0	0	35.97
LINC01939	lncRNA	0	1	0	0	0	0	0	0	0	0
TBC1D3D	mRNA	0	0	0	6.09	0	0	32.11	0	0	0
LOC101060400	lncRNA	0	0	0	0	0	1	229	19	0	0
LOC101060632	lncRNA	0	0	0	0	0	1.45	0	0	0	0
NBPF26	mRNA	0	1.52	50.29	0	0	205.59	0	0	4	0
NUTM2B-AS1	lncRNA	0	0	5	0	1	0	36	0	2	1
ARPC2	mRNA	12	2779	423	23	250	288	4403	72	3	31
SGK2	mRNA	0	1	0	0	0	0	0	0	0	0
LINC00601	lncRNA	0	0	0	0	0	0	0	8	0	0
LINC00609	lncRNA	0	9.76	29.59	4.51	4.39	0	9.81	5.63	0	0
TMEM220-AS1	lncRNA	0	0	0	0	0	0	0	1	0	0
RAD50	mRNA	0	83	155	4	120	146	2	5	11	44
KIF20A	mRNA	12	0	2	2	0	4	0	0	5	1
PREB	mRNA	0	19.21	0	0	0	1	0	0	0	0
HIPK3	mRNA	27	892	2175	29	99	789	3	85	4	66
FEM1B	mRNA	5	28.95	291	3	2	36	2	4	1	8
IPO11-LRRC70	lncRNA	0	34.07	0	0	0	0	0	7	2	0
ACTR1B	mRNA	0	0	0	1	0	1	0	0	0	0
ACTR1A	mRNA	0	23	0	0	0	0	1	0	0	0
ARL4C	mRNA	1	4	525	0	1155	171	0	18	3	0
LSINCT5	lncRNA	0	0.94	0	0	5	0	0.96	0	0	0
ARL4A	mRNA	5	323	1078	1	233.72	227	31	1	1	6
NPTN-IT1	lncRNA	0	0	0	1	0	1	0	0	1	0
LINC02067	lncRNA	1.11	9.61	12.46	0	13.99	0.79	6.26	0	0	0.64
RASGRP1	mRNA	2	3	56.38	0	173	390	0	8	0	3
ZNF263	mRNA	0	2	5	1	0	0	0	0	1	0
LRPPRC	mRNA	3	40	6	2	3	343	2	2	6	1
FRY	mRNA	7	448	40	0	1	0	1056	1	0	0
PDIA6	mRNA	0	5	1.46	2	0	2.77	1	0	2.82	2
TRAP1	mRNA	2	3	0	2	0	0	0	2	2	1
OPTN	mRNA	0	252	0	24	0	207	64	6	0	21
BCAP31	mRNA	0	47.02	1	1	0	1	0	1	0	0
NAMPT	mRNA	32	5959	1847	48	593	950	1964	182	6	22
RBM12	mRNA	0	3	3	1	1	0	0	1	0	0
YAF2	mRNA	2	418	0	1	0	1	2184	1	4	30
ARFRP1	mRNA	0	2	2	0	0	0	0	0	0	0
CDH16	mRNA	0	37	0	0	0	0	0	0	0	0
TOB1	mRNA	0	5	4	12	1	2	0	7	2	0
LINC00676	lncRNA	0	0	0	0	0	0	4	3.42	0	0
LOC101409256	lncRNA	0	1	0	0	0	0	5	0	0	0
LINC01587	lncRNA	0	0	2	0	0	0	0	0	0	0
LAMTOR5-AS1	lncRNA	0	1	37.03	0	0	0	0	0	0	0
MMP24OS	mRNA	3	1	110.12	0	83	1	16	0	1	27
LINC00678	lncRNA	0	0	0	0	0	0	3.02	0	0	0
UCHL1-AS1	lncRNA	0	22	0	0	0	0	0	0	0	0
AKAP9	mRNA	1	1065.77	329.2	1	2	946.92	146	37	5	1
FAM13A	mRNA	0	0	0	0	0	1	0	2	1	0
G3BP1	mRNA	9	2	8	97	151	163	110	6	16	3
SUGP2	mRNA	1	12.03	10.93	1	0	1	2	2	3	0
ADGRG2	mRNA	0	1	0	0	0	0	0	0	0	0
MBNL2	mRNA	1	770	44	31	320	11	0	9	0	4
HNRNPA3P1	lncRNA	0	5.01	0	1	0	0	4	0	0.54	0
LINC01080	lncRNA	0	31	0	0	1	0	0	0	0	0
ABI2	mRNA	3	14	55	1	1	602	1	10	2	32
CEBPZ	mRNA	3	84	244	5	3	20	672	15	9	45
PLXNC1	mRNA	1	3205.12	0	0	0	0	0	11	0	7
TRIM28	mRNA	0	18	0	2	0	1	0	0	0	0
LOC101559451	lncRNA	0	0	0	0	0	1	2	1	0	0
AASS	mRNA	0	4.98	2.51	1	0	5	2.01	2	1	0
PDZK1IP1	mRNA	0	20	0	2	0	0	0	0	0	0
ATP6AP2	mRNA	0	6	1	2	0	1	356	0	2	0
FARP1	mRNA	0	8	0	4	0	3	0	1	0	0
LPAR6	mRNA	0	5	4	0	0	0	1	0	0	0
LPCAT3	mRNA	1	6	0	0	0	116.43	0	0	0	0
WASF2	mRNA	2	12	424	4	399	2	1358	19	2	111
CHST4	mRNA	0	2	1	0	0	0	0	0	0	0
SLC25A13	mRNA	0	207	0	13	0	4	0	0	1	0
SLC25A15	mRNA	0	1.02	0	0	0	1	7.32	0	0	12
GPR1-AS	lncRNA	0	0	0	0	0	0.88	0	0	0	0
SCHLAP1	lncRNA	0	29.72	25.62	2.11	6.27	8.5	72.91	1	0	2
ZNF197	mRNA	1	39	1	1	0	0	1	7	0	0
SERF2	mRNA	4	202.99	636	14	231	48	23	30	1	105
CDK2	mRNA	0	26	0	1	4	8	0	0	1	0
DHRS9	mRNA	0	0	0	0	0	0	1	0	0	0
RCL1	mRNA	0	1	3	1	1	1784	1	5.95	2	0
ZNF256	mRNA	0	1	0	0	0	0	0	0	0	0
SPECC1L-ADORA2A	lncRNA	0	0	236	1	0	0	83	0	0	0
SORBS3	mRNA	0	3	0	0	0	3	0	0	0	0
CNIH1	mRNA	0	3	62	1	4	179	1	2	4	9
STAG3L5P-PVRIG2P-PILRB	lncRNA	0	0	5.63	0	0	0	0	1	2	0
CAPN10-DT	lncRNA	0	0	2	0	0	0	0	1	0	0
TENM1	mRNA	0	1	4	2	2	1	1	0	1	1
RBM7	mRNA	0	14.01	93	0	348	27	0	1	1	0
CDK3	mRNA	0	2	0	0	0	0	0	0	0	0
RBM6	mRNA	0	9	2	0	0	2	1	0	11	1
CASC9	lncRNA	0	0	2.06	0.99	0	0	1	1.04	0	0
RBM5	mRNA	1	520	0	2	36	66	0	20	0	0
LHFPL2	mRNA	1	359	49	0	393	1	2	19	0	0
LHFPL6	mRNA	0	2	0	0	1	0	0	3	0	0
PRNCR1	lncRNA	0	99.49	0	4	0	0	387.36	0	0	0
TNK2	mRNA	0	4	0	0	0	0	0	1	0	0
ALYREF	mRNA	0	33	0	0	0	1	0	0	1	0
CDK4	mRNA	0	1.36	0	1	0	4	0	1	2.84	0
TXNDC9	mRNA	1	663	2	0	1	5	0	4	2	0
LOC101926887	lncRNA	0	1	3	0	0	0	0	1	0	0
RALY-AS1	lncRNA	0	1	0	0	0	0	1	0	0	0
LOC101926889	lncRNA	1	349.97	536.9	29.88	417.04	101.14	236.44	109.76	1.07	0
LIX1-AS1	lncRNA	0	0	4.66	0	18	0	0	0	0	0
CRTC3-AS1	lncRNA	0	16.51	17.67	0	0.79	0	7.48	14	0	0
LINC02338	lncRNA	0	0	0	8	0	0	0	2	0	0
LOC101926898	lncRNA	1.32	186.78	84.85	28.76	4.79	2.27	1054.86	21.85	0	0
VPS33B-DT	lncRNA	0	0	0	1	0	0	0	0	0	0
LOC101926913	lncRNA	0	0	0	0	0	0	0	1	0	0
ANKRD18CP	lncRNA	2	34.71	15.9	12.3	22.95	0	47.49	26.15	0	1
GTF2IP12	lncRNA	0	0	0	0	0	0	0	1	0	0
LINC01358	lncRNA	0	1.42	1.54	5.19	0	0	1.67	3.96	0	0
CRAT37	lncRNA	0	11	0	0	0	0	0	0	0	0
LOC101926935	lncRNA	0	17	0	0	0	0	12	6	0	0
SPRY4-AS1	lncRNA	0	33.94	34.77	5	47.9	0	24.28	12.08	0	0
LINC02653	lncRNA	0	3	0	0	0	0	0	0	0	0
LOC101926943	lncRNA	0	0	0	0	10.94	0	0	0	0	0
LINC01617	lncRNA	0	0	0	0	0	0	0	3	0	0
LINC01733	lncRNA	0	1	1	0	0	0	0	0	0	0
LOC101926956	lncRNA	0	12	0	0	0	0	0	0	0	0
LINC02885	lncRNA	0	0	0	0	0	0	1.01	0	0	0
LOC101926959	lncRNA	0	5	0	0	0	0	0	0	0	0
LOC101926960	lncRNA	0	1.01	0	0	0	0	0	0	0	0
LOC101926964	lncRNA	0	1	0	0	0	0	0	9	0	0
LOC101926967	lncRNA	0	0	0	0	0	0	31.48	0	0	0
LOC101926969	lncRNA	0	1	0	0	0	0	1	0	0	0
LINC01284	lncRNA	0	0	7.79	0	0	0	0	2	0	0
LOC101926974	lncRNA	0	0	1	0	0	0	1.47	0	0	0
LINC01844	lncRNA	0	2	0	1.63	0	0	0	0	0	0
LOC101926977	lncRNA	0	19.86	6.81	1	1.98	1	7.74	1	0	0
LOC101926984	lncRNA	0	0	1	0	4	0	0	1	0	0
DLGAP4-AS1	lncRNA	0	3.74	0	0	0	0	0	1	0	0
LOC101926994	lncRNA	0	143	0	0	0	0	0	2	0	0
RUNDC3A-AS1	lncRNA	0	1	0	0	0	0	0	0	0	0
PKIA-AS1	lncRNA	0	0	0	10.81	0	0	0	0	0	0
LOC101927012	lncRNA	0	1	0	0	0	0	0	0	0	1
LOC101927013	lncRNA	0	0	0	2	0.77	0	0	0	0	0
LINC01506	lncRNA	0	242.42	0	0	0	1.78	0	0	3	0
ZFAND2A-DT	lncRNA	3	2.58	0	0	0	0	0	1	0	2
LOC101927026	lncRNA	0	149	13	0	0	1	384.95	25	0	0
ROR1-AS1	lncRNA	0	0	6.12	0	0	1	131.11	4.5	0	0
LINC02400	lncRNA	0	2	0	0	0	0	0	0	0	0
LOC101927039	lncRNA	0	1	0	0	0	0	0	0	0	0
EPCAM-DT	lncRNA	0	8.79	0	0	0	0	0	2	0	0
LOC101927044	lncRNA	0	3.08	7	0	0	0	1.02	1	0	0
LOC101927045	lncRNA	0	27	1.48	0	0	0	1.82	0	2	0
LOC101927046	lncRNA	0	12	0	0	0	0	0	0	0	0
LOC101927053	lncRNA	0	0.18	0	0	0	0	0	0	0	0
LOC101927060	lncRNA	0	12.71	0	0	0	671.21	0	0	1.64	0
LOC101927066	lncRNA	0	1	0	0	0	0	0	0	0	0
LINC02611	lncRNA	0	32	0	0	104	0	0	1	0	0
LOC101927072	lncRNA	0	0	4	0	0	0	0	0	0	0
LOC101927073	lncRNA	0	23	0	1	0	0	0	0	0	0
LOC101927079	lncRNA	0	0	0	5	0	1	0	3	0	0
LOC101927088	lncRNA	0	0	19	8	0	0	0	1	0	0
SUCLG2-AS1	lncRNA	1	663.43	165.63	133.34	72.61	15.11	132.5	89.11	0.93	0
LINC01933	lncRNA	0	0	0	0	0	0	0	8	0	0
PLCG1-AS1	lncRNA	0	122.93	93.07	4.67	3.29	0	62.73	50.87	1.2	9.17
LINC01580	lncRNA	0	0	0	25	0	0	0	0	0	0
LOC101927131	lncRNA	0	0	0	0	0	0	0	1	0	0
LINC02133	lncRNA	0	0	0	2	0	0	1	1.99	0	0
LINC01470	lncRNA	0	1	0	0	0	0	0	0	0	0
L3MBTL4-AS1	lncRNA	0	0	0	0	0	0	50.11	0	0	0
LOC101927151	lncRNA	0	0	0	0	0	8	0	0	0	0
SAMMSON	lncRNA	0	18.05	2.45	0	1.72	1	7.89	1.65	1	0
LOC101927157	lncRNA	0	0	0	0	0	0	2.2	0	0	0
LOC101927168	lncRNA	0	0	52.17	0	0	0	0	0	0	0
LINC01069	lncRNA	0	2	0	0	0	0	0	0	0	0
LOC101927178	lncRNA	0	0	0	0	0	0	0	1.74	0	1
LOC101927179	lncRNA	0	1	1	1	0	1	0	0	0	0
LOC101927182	lncRNA	0	22	0	0	0	0	0	0	0	0
ADGRL3-AS1	lncRNA	0	0	0	0	3	0	0	0	0	0
LOC101927188	lncRNA	0	0	0	0	0	0	6	0	0	0
LOC101927189	lncRNA	0	0	0	0	15	0	0	0	0	0
LOC101927190	lncRNA	0	30.54	305.78	39.24	1.35	2.02	35.16	30.13	0	0
LOC101927191	lncRNA	0	0	0	0	0	0	0	1	0	0
CHL1-AS1	lncRNA	0	1	0	0	0	0	0	0	0	0
FAM111A-DT	lncRNA	0	0	27.29	0	1	3	10.41	0	0	0
LINC02075	lncRNA	0	0	1	0	0	0	0	4	0	0
LINC01266	lncRNA	1	84.06	33.73	12.54	60.86	1	388.99	31.91	1.69	0
LINC01473	lncRNA	0	0	0	4	0	0	0	0	0	0
LINC01049	lncRNA	1	1	0	0	0	0	0	0	0	0
LOC101927226	lncRNA	0	0	0	0	0	0	0	16	0	0
LOC101927227	lncRNA	0	46	0	0	0	0	0	0	0	0
LINC02179	lncRNA	0	1	0	0	2	0	0	0	0	0
LINC01969	lncRNA	0	6	0	0	0	0	0	0	0	0
SEMA6A-AS1	lncRNA	0	0	0	0	0	0	0	1	0	0
LOC101927235	lncRNA	0	0	0	0	0	0	0	2	0	0
LOC101927237	lncRNA	0	0	0	0	0	0	172	0	0	0
LINC01430	lncRNA	0	0	0	0	0	0	2	0	7	0
LOC101927245	lncRNA	0	0	0	0	0	0	0	3	0	0
LOC101927247	lncRNA	0	0	0	0	6	0	0	2	0	0
LOC101927248	lncRNA	0	0	0	0	0	0	0	1	0	0
MRTFA-AS1	lncRNA	0	0	0	0	0	0	27.37	0	0	0
LOC101927259	lncRNA	0	0	0	0	0.77	0	0	2	0	0
LOC101927268	lncRNA	0	0	0	0	0	0	0	10.19	0	0
LINC01416	lncRNA	0	0	0	0	1	0	0	0	0	1
LINC02071	lncRNA	0	1.5	0	0	0	2.81	0.45	1	0	0
LOC101927278	lncRNA	0	0	0	0	0	0	2	3	0	0
EP300-AS1	lncRNA	0	1.31	2.06	0	1.69	2	2.15	15.82	0	0
LINC02208	lncRNA	0	0.66	0	0	0	0	0	0	0	0
LOC101927284	lncRNA	0	0	0	6	0	0	0	0	0	0
LINC02254	lncRNA	0	0	16.65	8.27	0	0	30.23	42.46	0	0
MANEA-DT	lncRNA	0	0	0	2	10	0	0	1	0	0
LINC02395	lncRNA	0	19	0	0	0	0	0	0	0	0
LOC101927293	lncRNA	0	2	1	0	0	0	0	0.38	0	0
LINC01360	lncRNA	0	0	0	0	0	0	43	0	0	0
LOC101927300	lncRNA	0	1	0	0	0	0	0	1	0	0
SNHG27	lncRNA	0	4	0	0	0	0	0	0	0	0
LINC02185	lncRNA	0	0	0	1	0	0	0	13	0	0
LOC101927314	lncRNA	0	0	21	0	0	0	0	0	0	0
LOC101927318	lncRNA	0	0	0	1	0	0	0	0	0	0
LOC101927322	lncRNA	0	7	0	0	0	0	0	0	0	0
CH17-125A10.2	lncRNA	0	0	0	0	0	0	17.56	3.69	0	0
LOC101927344	lncRNA	0	1	0	0	0	0	0	0	0	0
GRM7-AS3	lncRNA	0	0	0	0	0	0	0	0	1.7	0
LOC101927353	mRNA	1	2	0	2	0	0	0	0	0	0
LOC101927359	lncRNA	0	0	0	5	0	0	0	0	0	0
LOC101927366	lncRNA	0	1	0	0	0	0	0	0	0	0
LOC101927369	lncRNA	0	200	0	0	0	0	0	0	0	0
LOC101927372	lncRNA	1	0	0	0	0	0	0	0	0	0
LOC101927374	lncRNA	0	11.69	33.59	6.13	51.91	1.66	75.93	5.07	0	0
LOC101927375	mRNA	0	13	0	10	0	0	0	0	0	0
LOC101927383	lncRNA	0	0	0	0	0	0	0	1	0	0
LOC101927391	lncRNA	0	0.77	39	6.97	0	0	19.67	0	0	0
LOC101927394	lncRNA	0	0	0	0	0	0	0	10	0	0
LINC01514	lncRNA	0	18.18	0	0	0	0	0	0	0	0
LOC101927397	lncRNA	0	0	0	0	0	0	0	1	0	0
LOC101927400	lncRNA	0	1	1	0	6	0	1	33	3	0
LINC01782	lncRNA	0	1	0	0	0	0	0	0	0	0
LINC01781	lncRNA	0	0	0	0	0	1	2725	0	0	1
LOC101927413	lncRNA	0	0	0	0	0	0	1	0	0	0
LOC101927414	lncRNA	0	0	0	2	0	0	0	0	0	0
TMED2-DT	lncRNA	0	11.79	1	2.92	2	0	0	0	0	0
FHAD1-AS1	lncRNA	0	0	0	0	0	1	1.07	0	0	0
LINC02681	lncRNA	0	6	0	0	0	0	0	0	0	0
LOC101927420	lncRNA	0	0	0	0	0	0	0	0	0	1
LOC101927421	lncRNA	0	0	1.07	0	0	0	0	0	0	0
LINC01790	lncRNA	0	0	0	0	0	0	1.5	0	0	0
LINC01800	lncRNA	0	0	1	0	0	0	0	0	0	0
LOC101927439	lncRNA	0	0	0	0	0.92	0	1	0	0	0
LOC101927441	lncRNA	0	22	2	0	0	0	0	1	0	0
LINC01608	lncRNA	1	392.33	672.38	8.12	63.97	17.99	464.32	86.7	7.83	6.32
LINC02240	lncRNA	0	0	1	0	0	0	0	0	0	0
LOC101927461	lncRNA	0	0	0	7	0	0	0	0	0	0
LOC101927467	lncRNA	0	0	0	0	0	0	0	4	0	0
LOC101927468	lncRNA	0	1	8	0	0	0	0	9	0	0
LOC101927476	lncRNA	0	0	0	1	0	0	0	0	0	0
LOC101927478	lncRNA	0	1	0	1	0	0	0	0	0	0
LOC101927479	lncRNA	0	3.26	5.97	1	56.76	7.43	29.87	1	0	1
LINC01909	lncRNA	0	0	0	0	0	0	1.01	0.46	0	0
HECW2-AS1	lncRNA	0	24	0	0	0	0	0	0	0	0
LOC101927483	lncRNA	0	49.86	2	0	0	1	3.67	8.17	0	0
LOC101927488	lncRNA	0	0	0	0	0	0	1	0	0	0
LOC101927490	lncRNA	0	0	17	0	0	0	0	0	0	0
LOC101927495	lncRNA	0	3	0	0	0	0	5.57	2	0	0
LOC101927502	lncRNA	0	0	0	0	0	0	0	1	0	0
LINC02348	lncRNA	0	1.25	0	0	0	0	60.09	0	0	0
LOC101927509	mRNA	0	0	1	0	0	0	0	0	0	0
LOC101927510	lncRNA	1	0	0	0	1	0	0	0	0	0
LINC01275	lncRNA	0	0	0	0	0	0	1.01	0	0	0
LOC101927522	lncRNA	0	0	69	3	0	0	0	1	0	0
LINC02620	lncRNA	0	0	0	0	0	0	1	0	0	0
LINC01204	lncRNA	0	0	1	1	0	0	0	0	0	0
LOC101927543	lncRNA	0	0	0	0.5	0	0	0	0	0	0
LOC101927551	lncRNA	0	0	0	0	0	1	0	0	0	0
LOC101927552	lncRNA	0	1	0	0	0	0	0	1.1	0	1.36
LINC01250	lncRNA	0	0	5	0	0	1	0	22	0	0
LOC101927555	lncRNA	0	0	0	0	0	0	0	2	0	0
LOC101927556	lncRNA	0	12	1	1	0	3	0	0	3	6
LOC101927566	lncRNA	0	0	0	0	0	0	1.32	32	0	0
LOC101927571	lncRNA	0	52	0	0	0	0	23	0	0	0
LINC01186	lncRNA	0	0	0	0	0	0	2.15	0	0	0
LOC101927575	lncRNA	0	1	0	0	0	0	0	2	0	0
LINC02141	lncRNA	0	2.72	0	0	0	0	0	0	0	0
LINC01725	lncRNA	0	0	0	0	0	93	0	0	0	0
LOC101927588	lncRNA	0	0	0	2	0	1	0	1	0	0
LINC01166	lncRNA	0	51.6	0	0	0	0	0	0	0	0
LINC02405	lncRNA	0	0.93	0	0	0	0	0	0	0	0
NCK1-DT	lncRNA	0	0	1542	0	0	0	0	19.84	0	0
LOC101927600	lncRNA	0	1	0	0	0	0	0	0	0	0
LOC101927602	lncRNA	0	0	0	0	0	0	0	1	0	0
LOC101927603	lncRNA	0	0	0	0	0	44	0	1	0	0
LOC101927610	lncRNA	0	4.07	0	0	0	0	0	0	0	0
RNF139-AS1	lncRNA	0	0	0	0	0	0	132	0	0.4	0
LOC101927613	lncRNA	1	0	14	0	0	0	0	0	0	0
LOC101927615	lncRNA	0	0	0	0	0	0	0	1	0	0
LINC01923	lncRNA	0	0	1	0	0	0	0	0	0	0
LOC101927623	lncRNA	0	28	148.75	49.23	1.01	2	0	5.15	0	0
LINC01150	lncRNA	0	2	0	0	0	0	0	0	0	0
ADNP-AS1	lncRNA	0	0	0	0	1	0	0	0	0	0
LOC101927636	lncRNA	0	0	0	0	0	0	0	1.4	0	0
LINC02411	lncRNA	0	0	0	0	0	0	0	9	0	0
LINC01877	lncRNA	0	0	0	0	0	0	0	15	0	0
LINC02388	lncRNA	0	1.57	11	0	0	0	0	0	0	0
LOC101927664	lncRNA	0	0	0	0	0	0	0	23	0	0
LOC101927666	lncRNA	0	0	0	0	0	0	0	2	0	0
LINC01535	lncRNA	0	0	37	0	0	0	0	3.95	0	0
LOC101927668	lncRNA	1.01	174.7	1269.21	18.32	2210.97	142.29	85.03	30.05	2.09	84.53
LINC02541	lncRNA	0	1.99	43	0	0	0	121	10	0	0
SEPTIN4-AS1	lncRNA	0	2	0	0	0	0	0	0	0	0
LINC02227	lncRNA	0	0	12	0	0	0	0	1	0	0
LINC01812	lncRNA	0	18	0	0	0	0	0	1	0	0
MIR3663HG	lncRNA	0	1	8	0	0	0	0	0	0	0
LINC01029	lncRNA	0	80	0	0	0	0	0	0	0	0
LINC02202	lncRNA	0	2	0	0	0	0	0	0	0	0
LOC101927741	lncRNA	0	0	0	0	0	1	0	0	0	0
LOC101927745	lncRNA	1	6.64	2.29	1.16	0	0	1.68	2.22	0	0
LOC101927751	lncRNA	0	0	0	14.87	0	0	2	6.74	0	0
LOC101927752	lncRNA	0	0	88.86	0	0	0	1	16	0	0
LOC101927759	lncRNA	1	2	0	0	0	0	0	5	0	0
LOC101927760	lncRNA	0	0	2.34	0	0	0	0	1	0	0
LOC101927764	lncRNA	0	0	0	0	0	0	0	1	0	0
HDAC2-AS2	lncRNA	0	18.06	0	0	9	1	0	5	8	0
LOC101927769	lncRNA	0	0	0	0	0	0	0	4	0	0
LOC101927770	lncRNA	0	114	0	0	0	0	1	0	0	0
LINC00824	lncRNA	0	0	5.71	0	0	0	1.74	0	0	0
SATB1-AS1	lncRNA	1	0	0	0	0	0	0	0	0	53
LOC101927787	lncRNA	0	2	0	0	0	0	0	0	0	0
LOC101927789	lncRNA	0	12.93	7.97	0	0	0	0	0	0	0
LINC01441	lncRNA	0	1	0	2	0	0	23.68	0	0	0
MIR548XHG	lncRNA	0	0	0	0	52.4	0	0	0	0	0
LOC101927809	lncRNA	0	0	0	0	0	0	0	3	0	0
LOC101927814	lncRNA	0	0	0	0	0	0	1	0	0	0
LOC101927817	lncRNA	0	1	0	0	0	0	0	0	0	0
LOC101927825	lncRNA	0	1.09	0	0	0	0	0	0	0	0
LOC101927827	lncRNA	0	0	0	0	0	0	0	0	1	0
LOC101927830	lncRNA	0	18.18	134.91	16.91	0	0.5	310.37	23.28	3	35
PAQR9-AS1	lncRNA	0	0	0	0	0	0	0	1	0	0
LOC101927834	lncRNA	0	2	0	0	0	0	0	0	0	0
LOC101927837	lncRNA	0	0	0	1.8	0	0	0	0	0	0
LOC101927840	lncRNA	0	0	0	0	0	0	0	2	0	0
LINC01687	lncRNA	0	113.41	39.82	0	39.67	3	39.07	4.03	2	1
LINC02801	mRNA	0	0	0	1	0	0	0	17	0	0
LOC101927845	lncRNA	0	4	0	0	0	0	0	0	0	0
LOC101927851	lncRNA	0	0	0	3	0	0	0	0	0	0
THRB-AS2	lncRNA	5	449	1684	149	747	85	0	74	2	60
LOC101927857	lncRNA	0	0	0	0	0	0	0	0	1	1
RNF32-AS1	lncRNA	0	0	0	0	0	0	0	0	1	0
FAM230G	lncRNA	0	0	0	0	0	24	0	0	0	0
LOC101927863	lncRNA	0	0	0	0	0	0	0	0.29	0	0
LOC101927864	lncRNA	0	0	0	0	0	0	0	6	0	0
MYOSLID-AS1	lncRNA	0	0	0	0	0	0	0	2	0	0
LOC101927881	lncRNA	0	0	0	0	0	0	0	2	0	0
LOC101927884	lncRNA	0	1	0	0	0	0	45.06	3	0	0
RFX5-AS1	lncRNA	0	0	0	2	0	0	0	0	0	0
LOC101927898	lncRNA	0	1	0	0	0	0	0	0	0	0
LINC02421	lncRNA	0	1.06	0	0	0	0	0	0	0	0
LINC02660	lncRNA	0	6	0	0	0	0	0	77.03	0	0
TUB-AS1	lncRNA	0	0	0	12	0	0	0	0	0	0
LOC101927919	lncRNA	0	0	0	0	26.57	0	0	0	0	0
LINC01856	lncRNA	0	5	0	0	0	0	0	0	0	0
LOC101927935	lncRNA	0	0	85	0	0	0	0	0	0	0
FAM53B-AS1	lncRNA	0	0	1.02	0	0	0	0	0	0	0
LOC101927952	lncRNA	0	12	0	0	0	0	0	0	0	0
LOC101927954	lncRNA	0	326.83	0	0	0	0	0	1	0	0
LINC01572	lncRNA	0	7.42	24.02	1.05	0	2	129.78	11.6	1	0
LOC101927963	lncRNA	0	1	0	0	0	0	0	0	0	0
LOC101927966	lncRNA	0	16	5	0	25	86	0	0	0	0
LOC101927967	lncRNA	0	0	1	0	0	0	0	0	0	0
LOC101927971	lncRNA	0	1	3	3	1	0	0	5	1	0
SLC14A2-AS1	lncRNA	0	3	0	0	0	0	0	2	0	0
CTNNA2-AS1	lncRNA	0	12	0	0	0	0	0	0	0	0
LINC01527	lncRNA	0	24	0	0	0	0	0	0	0	0
LOC101927993	lncRNA	0	0	0	3	0	0	0	0	0	0
LINC01087	lncRNA	0	0	1	0	1	0	0	1	0	0
LOC101927995	lncRNA	0	4.77	51.99	2.07	1.02	0	0	5.96	0	0
LOC101928004	lncRNA	0	228	0	0	0	0	11.7	9	0	0
KANSL1L-AS1	lncRNA	0	0	6	0	1	0	0	0	2	0
LOC101928035	lncRNA	0	0	19	0	0	0	0	0	0	0
HRAT17	lncRNA	0	2.01	0	0	0	0	0	13	39.99	0
LOC101928039	lncRNA	0	0	0	4	0	0	2	0	0	2
BARX1-DT	lncRNA	0	37.46	65.02	7.59	58.86	27	95.72	24.37	0	0
LOC101928042	lncRNA	0	0	6	0	0	0	1	5.63	0.5	0
LOC101928045	lncRNA	0	0	0	0	0	0	0	2.15	0	0
LOC101928046	lncRNA	0	0	3.53	0	0	0	0	0	1	0
LOC101928047	lncRNA	0	0	0	0	0	0	0	10	0	0
LOC101928053	lncRNA	0	31.62	0	0	0	0	191.01	0	0	0
PRANCR	lncRNA	0	0	77.88	0	0	0	0	13.93	0	0
LOC101928063	lncRNA	0	0	152	0	0	0	0	0	0	0
LINC01945	lncRNA	0	0	67	0	10.54	0	0	0	0	0
LOC101928068	lncRNA	0	0	9.34	0	0	0	0	0	0	0
LOC101928075	lncRNA	0.12	0	0	0	0	0	0	0	0	0
LOC101928077	lncRNA	0	0	0	1	0	0	0	0	0	0
SLC44A3-AS1	lncRNA	0	46.33	0	0	0	0	0	2.28	0	0
LOC101928081	lncRNA	0	0	0.57	0	0	0	0	0	0	0
SMYD3-AS1	lncRNA	0	1	0	0	0	0	0	0	0	0
LOC101928092	lncRNA	0	3.96	306.31	3	62.99	0	5	2	1	0
LOC101928095	mRNA	0	18	123.85	0	75	0.97	0	12	3	0
LOC101928096	lncRNA	0	2	89	0	1	1	0	1	1	0
PCAT7	lncRNA	0	7.91	0.98	0	0	0	3.58	0	0	0
SNHG31	lncRNA	0	53.34	17.7	0	68.35	21.01	84.9	0.9	0	4.08
LINC01482	lncRNA	0	24.91	0	0	0	0	1	0	0	0
LOC101928105	lncRNA	0	0	0	7	0	0	0	0	0	0
LINC02522	lncRNA	0	2	3	0	0	0	0	3	0	0
LOC101928107	lncRNA	0	138	0	0	0	0	0	0	0	0
HDAC4-AS1	lncRNA	0	1	0	0	0	0	0	0	0	0
ST3GAL5-AS1	lncRNA	0	2.11	0	0	0	0	0	0	0	0
LINC01811	lncRNA	0	2	0	0	0	0	0	1	0	0
LOC101928118	lncRNA	0	0	0	0	0	0	6.31	0	0	0
LOC101928119	lncRNA	0	0	0	2	0	0	0	0	0	0
LINC01483	lncRNA	0	121	3	0	0	0	0	0	0	0
LINC01484	lncRNA	0	0	0	0	0	0	0	0	5	0
LINC02444	lncRNA	0	2.81	0	4.47	19.74	0	2.8	3.45	3	0
LOC101928143	lncRNA	0	0	0	0	0	0	0	4	0	0
LINC02837	lncRNA	1	0	0	0	0	0	0	0	1	0
LOC101928146	lncRNA	0	3.25	0	0	0	0	1	1	0	0
LINC02648	lncRNA	0	0	0	0	0	0	0	15	1	0
LINC01179	lncRNA	0	2	0	1	5	0	1	4.37	0	0
LOC101928152	lncRNA	4	0	0	0	0	0	0	12	0	0
CASC17	lncRNA	0	24.75	6.49	0	0.97	0	131.21	1.52	0	0
LOC101928166	lncRNA	0	57.58	122.43	16.51	3.98	0	239.53	23.77	0	5.81
LOC101928180	lncRNA	0	0	0	0	0	0	0	0	3	0
LOC101928195	lncRNA	0	6	5	0	0	0	0	0	0	0
LINC02125	lncRNA	0	0	0	0	0	0	1	0	0	0
LOC101928212	mRNA	0	1	0	0	0	0	0	0	0	0
LOC101928214	lncRNA	0	1	0	0	0	0	0	0	0	0
LOC101928215	lncRNA	0	0	0	0	0	0	0	1	0	0
LOC101928217	lncRNA	0	48	3.85	0	0	0	3.97	2.99	1	0
LOC101928219	lncRNA	0	6.74	8.58	2	1.74	0	16.92	0	0	0
LOC101928222	lncRNA	0	0	0	0	0	0	0	4	0	0
LINC01612	lncRNA	0	29	13.06	1.9	28.12	0	1.6	13.58	2	0
CTB-41I6.1	lncRNA	4	69.17	52	0	0	0	0.94	7	0	1
LOC101928236	lncRNA	0	0	0	0	0	0	153	3	0	0
LOC101928237	lncRNA	0	0	0	0	2.81	0	15.16	0.92	0	0
LINC01787	lncRNA	0	0	0	0	0	0	0	4	0	0
DARS-AS1	lncRNA	0	0	21.43	1	0	0	0	1	0	0
LOC101928253	lncRNA	0	0	0	0	0	0	0	1	0	0
LOC101928255	lncRNA	0	3	0	0	0	0	0	0	0	0
LOC101928263	lncRNA	0	1	3.74	0	0	0	0	0	0	0
LOC101928264	lncRNA	0	0	0	0	0	0	0	1	0	0
LOC101928274	lncRNA	0	0	0	0	2	0	1	0	0	0
LINC01227	lncRNA	0	7	0	0	0	0	0	0	0	0
LOC101928278	lncRNA	0	1	9	0	0	0	0	0	0	0
LOC101928279	lncRNA	0	5	0	6	6	0	43	6.13	0	0
LOC101928283	lncRNA	0	5.62	1	0	1	0	0	0	0	0
LINC01285	lncRNA	0	10.39	4.03	3	13.33	0	0	0	2	0
LINC01488	lncRNA	0	1	0	0	0	0	0	0	2	0
LOC101928295	lncRNA	0	1.75	1.13	0	0	0	0	0	0	0
ZPLD2P	lncRNA	0	0	4.33	0	0	0	1	1	0	0
LOC101928304	lncRNA	0	0	0	10	0	0	0	0	0	0
LOC101928306	lncRNA	0	0	0	1	0	0	0	0	0	0
LOC101928307	lncRNA	0	1	0	0	0	0	0	0	0	0
LINC02859	lncRNA	0	0	1	0	0	0	0	0	0	0
CELF2-DT	lncRNA	0	2.01	3.03	0	0	0	0	0	0	0
LOC101928331	lncRNA	0	0	2	0	0	0	0	1	0	0
LOC101928334	lncRNA	0	1	3	0	0	0	0	3	0	0
LOC101928336	lncRNA	0	3	0	2.08	0	0	4.85	18.43	0	0
PTCSC2	lncRNA	0	3.57	0	1	503.99	0	0	18.09	0	0
LOC101928344	lncRNA	0	48.3	0	0	0	0	27	0	0	0
LOC101928351	lncRNA	0	0	0	0	0	0	183	1	0	0
LOC101928352	lncRNA	0	0	0	0	0	0	10	0	0	0
LOC101928354	lncRNA	0	1	0	0	0	0	0	4	0	0
LOC101928358	lncRNA	0	0	0	0	0	0.5	0	0	0	0
LOC101928361	lncRNA	0	4	0	0	0	0	0	0	0	0
LOC101928369	lncRNA	0	29.58	177.62	2.11	9.56	1.3	97.44	24.1	1.03	3.74
LOC101928370	lncRNA	0	40.97	49.73	79.25	91.71	3.3	238.15	63.32	5.81	0
LOC101928371	lncRNA	0	0	0	0	0	0	0	2	0	0
LOC101928372	lncRNA	0	0	10.32	0	0	0	0	0	0	0
LOC101928373	lncRNA	0	0	0	0	0	0	0	6	0	0
IL12A-AS1	lncRNA	0	0	0	0	0	6.7	0	0	0	0
LOC101928380	lncRNA	0	0	6	0	0	0	0	0	0	0
LOC101928383	lncRNA	0	1	0	0	0	0	0	0	0	0
LOC101928387	lncRNA	0	2	10.04	6	0	0	15.6	0	1	0
PLA2G4E-AS1	lncRNA	0	0.99	0	0	0	1	0	0	0	0
LOC101928391	lncRNA	0	0.1	1	0	0	0	0	3.83	0	0
LINC01679	lncRNA	0	0	0	0	0	0	12	4	0	0
LOC101928401	lncRNA	0	0	0	0	0	0	0	2.94	0	0
EIF2AK3-DT	lncRNA	0	0	0	0	0	0	0	1	0	0
RGS5-AS1	lncRNA	0.5	0	0	0	0	0	0	0	0	0
LOC101928409	lncRNA	0	1	0	0	0	0	0	0	0	0
LOC101928415	lncRNA	0	0	0	0	0	0	54.74	0	0	0
LOC101928421	lncRNA	1	0	0	0	0	0	0	1	0	0
LOC101928424	lncRNA	0	0	2	22	0	0	0	0	0	0
LOC101928429	lncRNA	0	0	14	0	0	0	0	0	0	0
ATXN1-AS1	lncRNA	0	0	1.91	0	3	0	4	0	0	0
LOC101928436	mRNA	0	15.74	30.91	3.03	3.15	1.01	21.87	9.38	4	0
LOC101928437	lncRNA	0	15.3	23.75	2.77	0	2.62	6.09	9.43	0	2.45
LOC101928438	lncRNA	0	47	5	1.93	1	0	0	0	0	0
FBXO3-DT	lncRNA	0	7.73	0	1	0	0	0	0	0	0
RUFY1-AS1	lncRNA	0	0	0	0	0	0	0	0.5	0	0
LOC101928447	lncRNA	0	0	0	0	0	0	4	0	0	0
LOC101928450	lncRNA	0	1	0	0	0	0	1	0	0	0
LOC101928451	lncRNA	1	7.03	39	0	1	0	21	1	0	0
LOC101928462	lncRNA	0	0	0	0	4.29	0	0	4	0	0
ZNF433-AS1	lncRNA	0	9.03	0	1	0	0	0	2	0	0
NALT1	lncRNA	0	1.1	28.24	1	4.02	0.9	6.93	0	0	0
LOC101928487	lncRNA	0	3	1	0	0	0	0	1	0	0
LOC101928489	lncRNA	0	0	0	0	4	0	0	3	0	0
LINC01492	lncRNA	0	1	0	0	0	0	79.05	0	0	0
LOC101928499	lncRNA	0	0	0	0	0	0	60	0	0	0
LOC101928502	lncRNA	0	0	0	0	0	0.92	0	0	0	0
LINC02268	lncRNA	1	26.72	19.03	9.72	0	0	7.76	9.32	0	0
LOC101928510	lncRNA	0	87	0	0	0	0	0	0	0	0
LINC02080	lncRNA	0	77.4	62.39	1.26	0	0	1	0	0	0
LOC101928526	lncRNA	0	1.84	0	0	0	0	6	0	0	0
PIGBOS1	mRNA	0	0	1	0	0	0	0	0	0	137
LOC101928529	lncRNA	0	0	0	0	0	0	0	0	1	0
LOC101928530	lncRNA	0	0	1	0	0	0	0	0	0	0
LINC01494	lncRNA	0	10.69	94.01	0.99	0	0	44.09	11.79	0	0
SEPTIN7-DT	lncRNA	0	7	0	0	0	0	1	0	0	0
SMC2-AS1	lncRNA	0	0	0	0	0	0	5.29	0	0	0
LOC101928553	lncRNA	1	0	0	0	0	0	784	0	0	0
LINC01537	lncRNA	0	6	0	0	2	0	0	0	0	0
LINC01467	lncRNA	0	0	20	0	0	0	0	0	0	0
LOC101928563	lncRNA	0	3.27	3	4.99	0	2	29.9	3.68	0	0
LOC101928565	lncRNA	0	0	0	0	0	0	0	1	0	0
LOC101928570	lncRNA	0	742.33	9.05	1.38	0	3.69	26.37	49.19	1.64	0
LOC101928572	lncRNA	0	7	0	0	0	0	0	0	0	0
RAP2C-AS1	lncRNA	0	0	0	0	0	0	1	1	0	1
SLC7A14-AS1	lncRNA	0	30	1	1	0	0	0	0	0	0
LOC101928589	mRNA	1	0	4	0	0	44	0	0	1	1
LINC02745	lncRNA	1	0	0	0	0	0	1	0	0	0
LOC101928592	mRNA	0	5.92	0	3	0	0	0	0	0	0
ZNF84-DT	lncRNA	0	0	0	0	0	0	1.01	0	0	0
LINC02301	lncRNA	0	0.52	20.09	4.25	0	0	28.75	0	0	0
LINC02108	lncRNA	0	32.35	1.02	0	0	123.84	0.42	0	0	0
LINC01413	lncRNA	0	0	77	0	0	0	0	0	0	0
LOC101928622	lncRNA	0	0	0	0	3	0	0	0	0	0
LOC101928627	lncRNA	0	0	0	0	0	0	0	7	0	0
SMIM15-AS1	lncRNA	0	1.42	1	0	0	0	0	0	0	0
GORAB-AS1	lncRNA	0	0	0	0	0	0	99	0	0	0
LOC101928669	lncRNA	0	145	1	1.98	0	1	0	4.27	0	0
LOC101928674	lncRNA	0	8.99	1.22	0	0	0	2.01	0	0	0
LINC01209	lncRNA	0	0	0	0	0	0	1	0	0	0
LNCAROD	lncRNA	0	1	0	0	0	0	0	0	0	0
LOC101928688	lncRNA	0	0	0	1	0	0	0	0	0	0
LINC01424	lncRNA	0	1	0	0	0	0	0	0	0	0
LOC101928705	lncRNA	0	2	139	1	0	0	0	0	0	0
SCAT1	lncRNA	0	0	2.03	0	0	1	0.97	0	0	0
LOC101928711	lncRNA	0	1.24	3.75	0	0	0	1	0	0	0
SUGCT-AS1	lncRNA	0	0	0.98	0	0	0	0	0	0	0
LOC101928725	lncRNA	0	0	8.4	0	0	0	0	0	0	0
LOC101928737	lncRNA	0	0	1	0	0	0	3.14	1	0	0
LOC101928739	lncRNA	0	0.76	0	0	0	0	0	0	0	0
LINC01450	lncRNA	0	1	0	0	0	0	0	0	0	0
LOC101928760	lncRNA	0	2	0	0	0	0	0	0	0	0
LOC101928762	lncRNA	0	0	3.31	0	0	0	0	0	0	0
LOC101928764	mRNA	0	5	0	0	1.04	0	0	0	0	0
LINC01807	lncRNA	0	7	0	0	0	0	0	0	0	0
LINC01979	lncRNA	0	0	0	0	0	1	0	1	0	0
RORA-AS1	lncRNA	0	0	0	0	0	0	0	12.33	0	0
LOC101928786	lncRNA	0	0	0	0	0	1	0	10	0	0
LOC101928804	lncRNA	0	0	1	0	0	0	0	0	0	0
SDAD1-AS1	lncRNA	0	0	0	1	2	0	0	0	0	0
LINC02696	lncRNA	0	0	0	0	0	0	1	9	0	0
LINC02757	lncRNA	0	0	0	0	0	0	1.58	4	0	0
LINC02535	lncRNA	0	0	0	11	0	3	0	0	0	0
LINC02763	lncRNA	0	0	0	2	0	0	0	0	0	0
LOC101928834	lncRNA	0	23.85	241	0	816	107	0	8	0	0
LOC101928841	mRNA	0	3	3.01	0	0	0	0	0	0	0
LOC101928844	lncRNA	0	0	0	0	30.01	0	0	0	0	0
LOC101928849	lncRNA	0	0	0	0	0	0	0	4	0	0
CTD-3080P12.3	lncRNA	0	1	0	0	0	0	0	1.75	0	1
LOC101928858	lncRNA	0	0	37.94	0	13	0	0	1	0	0
LOC101928861	lncRNA	0	0	0	0	0	0	0	1.07	0	0
LINC02728	lncRNA	0	2	0	0	0	0	0	0	0	0
LOC101928866	lncRNA	0	0	0	7	0	0	0	0	0	0
LOC101928868	lncRNA	0	0	0.95	0	0	0	1.04	0	1	0
LINC02436	lncRNA	0	1.67	1	0	0.12	0	0	1	0	0
LINC01637	lncRNA	0	0	0	0	374	0	0	0	0	0
LOC101928893	lncRNA	0	1	0	0	0	0	0	0	0	0
LOC101928894	lncRNA	0	0	0	9	0	0	0	0	0	0
LINC01786	lncRNA	0	1	0	0	0	0	0	0	0	0
LOC101928896	lncRNA	0	0	0	0	0	0	0	4	0	0
LOC101928906	lncRNA	0	1	0	0	0	0	0	6	0	0
LINC01515	lncRNA	0	1	0	0	0	0	52	0	0	0
LOC101928923	lncRNA	0	16.67	0	1	19.08	0	13.99	2.97	0	0
SEMA3B-AS1	lncRNA	0	8	0	0	0	0	0	0	0	0
LOC101928932	lncRNA	0	1	0	0	0	10	0	0	0	0
LOC101928936	lncRNA	0	15.49	2.04	3.75	2.87	0	15.55	2.06	0	0
LOC101928953	lncRNA	0	1	0	0	0	0	0	0	0	0
LOC101928957	lncRNA	0	0	0	0	0	0	2	1	0	0
LOC101928961	lncRNA	0	0	0	5	0	0	0	0	0	0
LOC101928963	lncRNA	2	1	0	0	0	0	0	0	0	0
RHOXF1-AS1	lncRNA	0	0	0	0	0	0	0	2	0	0
LINC01732	lncRNA	0	15.16	8.36	6.26	0	1.3	3.51	5.66	0	0
LOC101928977	lncRNA	0	1	0	0	0	0	0	1	0	0
LOC101928978	lncRNA	0	0	0	0	0	0	3.22	0	0	0
LINC01719	lncRNA	0	0	0	0	0	0	4.36	0	0	0
MIR4300HG	lncRNA	0	0	0	0	0	0	0	1	0	0
CCDC92B	mRNA	0	16	0	1	0	0	3.85	0	0	0
LOC101928994	lncRNA	0	0	0	0	0	0	0	1	0	0
LOC101929003	lncRNA	0	1	0	0	0	0	0	0	0	0
LOC101929007	lncRNA	0	57.86	4.27	0	0	343	0	0	1	0
SIRPG-AS1	lncRNA	0	2	0	2	0	0	0	0	0	0
LOC101929018	lncRNA	0	0	0	0	0	0	0	0	1	0
LINC02387	lncRNA	0	0	12	0	0	0	0	0	0	0
LOC101929028	lncRNA	0	1	0	0	0	0	0	95	0	0
DLG2-AS2	lncRNA	0	10	0	0	0	0	3	0	1	0
LOC101929048	lncRNA	0	1.95	6.5	0	0	0	0	5	0	0
LOC101929050	lncRNA	0	0	0	0	0	0	0	1	0	0
LINC00836	lncRNA	0	0	14.73	1.14	130.6	1	45.95	27.63	23.35	25.23
LOC101929066	lncRNA	0	1	0	0	0	0	0	0	0	0
LINC01182	lncRNA	0	3.01	0	0	0	0	7.3	0	0	0
MICA-AS1	lncRNA	0	2	0	0	0	0	0	0	0	0
PIK3CD-AS2	lncRNA	0	0	0	0	1	0	0	0	0	0
LINC02334	lncRNA	0	1.5	0	0	0.89	0	4.95	2.61	0	0
LINC02292	lncRNA	0	0	2	0	0	0	0	0	0	0
CTD-2194D22.4	lncRNA	0	0	0	0	0	0	439	0	0	0
LINC01333	lncRNA	0	4	0	0	0	0	0	0	0	0
CASC6	lncRNA	0	0	0	0	0	0	0	1	0	0
LINC01447	lncRNA	0	0.6	1	1	0	0	0	7.93	0	0
LOC101929107	lncRNA	0	0	21	0	0	0	0	5	0	0
LINC00437	lncRNA	0	1	0	0	0	0	0	0	0	0
LOC101929124	lncRNA	0	0	0	4	0	0	0	0	0	0
LINC01730	lncRNA	0	0.98	0	0	0	0	2.12	0	0	0
PGM5P3-AS1	lncRNA	0	0	0	0.02	0	0	0	0	0	0
LOC101929128	lncRNA	0	0	2	0	0	0	9.26	7	0	0
LOC101929130	lncRNA	0	0	0	0	0	0	1.02	0	0	0
LOC101929140	lncRNA	0	18.39	9.24	3	19.25	4	0	3	1	0
LOC101929141	lncRNA	0	0	0	0	8	0	0	0	0	0
PPP3CB-AS1	lncRNA	0	0	0	0	1	0	0	0	0	0
WARS2-AS1	lncRNA	0	12.08	0	0	0	0	49.74	1	2	0
P3H2-AS1	lncRNA	0	0	1	0	0	0	0	0	0	0
DENND6A-DT	lncRNA	0	0	3.74	0	3.68	0	0	0	0	0
TSBP1-AS1	lncRNA	0	87.12	746.63	68.63	56.3	9.12	919.93	49.09	2.49	13.43
LOC101929165	lncRNA	0	0	0.5	0	0.5	0	0.6	0	0	0
THSD4-AS2	lncRNA	0	0	0	1	0	0	0	0	0	0
LINC01388	lncRNA	0	0	0	0	0	0	4	0	0	0
LINC01647	lncRNA	0	0	0	0	0	0	1	0	0	0
LOC101929185	lncRNA	0	0.94	0	0	0	1	1	6	2	0
LNCPRESS2	lncRNA	0	0	0	1.52	0	0	1.51	0.51	0	0
LINC02261	lncRNA	0	0	0	1	6.16	0	0	0	0.96	0
LOC101929201	lncRNA	0	0	1	1	1	0	0	0	0	0
LOC101929204	lncRNA	1	0	0	0	0	0	0	0	0	0
LINC01729	lncRNA	0	0	0	1	0	0	0	0	0	0
THBS4-AS1	lncRNA	0	0	0	0	0	0	14	0	0	0
LINC01517	lncRNA	0	5	2.01	0	0	0	0	0	0	0
LOC101929227	lncRNA	0	6.1	0	0	0	0	0	4	0	0
LINC02325	lncRNA	0	0	0	0	0	0	0	0	7	0
LOC101929243	lncRNA	0	79	16	0	0	0	0	0	0	0
CASC20	lncRNA	0	0	0	0	0	0	0	1	0	0
LOC101929248	lncRNA	0	0	0	0	0	0	3	0	0	0
LOC101929255	lncRNA	0	0	0	0	0	10	0	0	0	0
LOC101929256	lncRNA	0	0	0	0	0	0	53	0	0	0
LOC101929259	lncRNA	0	0	0	1	0	0	1	0	0	0
LINC01920	lncRNA	0	5	0	0	0	0	0	1	0	0
DTNB-AS1	lncRNA	0	0	2	0	0	0	0	0	0	0
LOC101929278	lncRNA	0	0	1	0	0	0	1	0	0	0
LOC101929280	lncRNA	0	0	0	0	0	0	4	1	0	0
LOC101929285	lncRNA	0	1	0	0	0	0	0	0	0	0
LOC101929290	lncRNA	0	13	1	1	0	0	0	0	0	0
LOC101929295	lncRNA	0	0	0	0	3	0	0	0	0	0
LOC101929297	lncRNA	0	0	0	0	0	0	0	3.5	0	0
LOC101929305	lncRNA	0	0	0	0	0	0	0	4	0	0
LOC101929307	lncRNA	0	0	0	1	0	0	1	1	0	0
LOC101929309	lncRNA	0	3	6	2	0	0	3.25	0	0	0
LOC101929315	lncRNA	0	1	0	0	0	0	0	0	0	0
LOC101929319	lncRNA	0	0	39	0	0	0	0	0	0	0
LOC101929331	lncRNA	0	3.02	0	0	1	0	308.37	0	0	17
ADAMTS9-AS1	lncRNA	0	9	0	0	0	0	0	0	0	0
LINC02037	lncRNA	0	0	0	0	0	0	1	0	0	0
LOC101929340	lncRNA	0	0	0	0	12	0	0	0	0	0
LINC01198	lncRNA	0	5	0	0	0	0	0	0	0	0
LINC01665	lncRNA	0	0	0	1	0	0	0	0	0	0
CDC37L1-DT	lncRNA	0	0	0	1	0	0	0	0	0	0
LINC02664	lncRNA	0	0	0	1	0	0	0.99	0	0	0
CFAP97D2	mRNA	0	19	0	0	0	0	0	0	0	0
LOC101929367	lncRNA	0	0	0	0	0	1	0	0	0	0
PARAL1	lncRNA	0	0	0	0	0	0	0	1	0	0
LINC01876	lncRNA	0	0.56	84.76	65	1	4	0	1.36	0	0
LINC01247	lncRNA	0	0	1	0	0	0	0	0	0	0
EXTL3-AS1	lncRNA	0	0.97	0	0	0	0	0	0	0	0
LOC101929411	lncRNA	0	0	1	0	0	0	0	0	0	0
LOC101929415	lncRNA	0.92	2.35	1	0	1.83	0	0	1.13	0.79	0
LOC101929418	lncRNA	0	18.25	21.01	0	0	0	7.09	0	0	0
MEF2C-AS1	lncRNA	0	40.04	39.95	2	0	0	4.94	1	0	0
LOC101929431	lncRNA	0	1	6	1	3	0	25.73	3	0	0
LINC02099	lncRNA	0	2	0	0	0	0	2.03	0	0	0
LOC101929457	lncRNA	0	0	5	0	0	0	0	0	0	0
TMCC2-AS1	lncRNA	0	159	0	3	0	0	0	0	0	0
LURAP1L-AS1	lncRNA	0	0	0	1	0	0	88	3	1	0
CXXC4-AS1	lncRNA	3.37	3289.55	5474.35	124.18	4865.61	202.31	10383.19	1127.25	26.12	11
LOC101929473	lncRNA	0	26	0	0	0	0	0	0	0	0
ITGB1-DT	lncRNA	0	3	2	0	0	2	0.7	0	0	0
LOC101929479	lncRNA	0	2	0	0	0	0	0	2	0	0
LOC101929485	lncRNA	0	38	0	5.56	0	0	0	4.94	0	0
LINC01722	lncRNA	0	1.22	0	0	0	0	0	0	0	0
LOC101929494	lncRNA	0	0	8	0	0	0	0	0	0	0
LINC02544	lncRNA	1	34.34	73.38	11.98	4.59	0	157.89	11.84	0	0
LOC101929506	lncRNA	0	0	0	0	0	0	0	0	1	0
LOC101929507	lncRNA	0	1	0	4	0	0	0	2	0	0
LINC01970	lncRNA	0	3	0	0	0	0	0	0	0	0
DTD1-AS1	lncRNA	0	0	0	0	0	0	1	1	0	0
LOC101929540	lncRNA	0	1	0	0	0	0	0	0	0	0
LINC02608	lncRNA	0	0	3	0	0	0	1	2	0	0
LINC02217	lncRNA	0	0	0	21	0	0	0	2	0	0
GAU1	lncRNA	0	20	0	0	0	0	0	0	0	0
LOC101929550	lncRNA	0	2	0	0	0	0	0	0	0	0
LOC101929555	lncRNA	0	4	0	3	0	0	1	0	0	0
LINC00211	lncRNA	0	0	0	0	0	0	3.12	9	0	0
LOC101929560	lncRNA	0	0	16	0	0	0	0	0	0	0
LOC101929563	lncRNA	0	2	0	0	0	0	104	2	0	0
LINC01814	lncRNA	0	43.01	13.29	2.12	0	1.09	310.15	7.26	0	0
LOC101929572	lncRNA	0	0	0	0	0	0	0	3.23	0	0
LOC101929578	lncRNA	1	0	17.8	0	0	0	1	0	0	0
LOC101929586	lncRNA	0	0	1	0	0	0	0	0.47	0	0
NRG3-AS1	lncRNA	0	0	0	1	0	0	0	0	0	0
LOC101929594	lncRNA	0	20.95	1.75	0	0	0	0	17	0	0
LINC02613	lncRNA	0	1	0	1	0	0	0	0	0	0
LOC101929599	lncRNA	0	0	0	0	0	0	0	16.45	0	0
LINC01990	lncRNA	0	0	0	0	0	0	0	1	0	0
LINC01726	lncRNA	0	29	0	0	0	0	0	0	0	0
LOC101929609	lncRNA	0	8	0	0	0	0	0	0	0	0
LOC101929617	lncRNA	0	0	0	1	0	0	0	0	0	0
LINC01215	lncRNA	0	0	0	0	2	0	0	0	0	0
LINC01727	lncRNA	0	3	0	2	0	0	6	0	0	0
LINC02842	lncRNA	0	34	1.01	0	1.01	0	2.73	4.73	0	0
LINC02280	lncRNA	0	3	0	0	8	0	0	0	0	0
B4GALT1-AS1	lncRNA	0	1	22.74	0	0	0	1	0	0	0
LOC101929643	lncRNA	1	5.8	10	0	0	0	0	5	0	0
LOC101929653	lncRNA	0	0	0	0	0	0	0	5	0	0
LINC02109	lncRNA	0	3.01	0	0	0	0	0	0	0	0
LINC01520	lncRNA	0	0	4	0	0	0	0	0	0	0
LNCNEF	lncRNA	0	0	3	0	0	0	0	0	0	0
LOC101929692	mRNA	1	2	0	0	0	0	0	0	0	0
LOC101929698	lncRNA	0	0	1	0	0	0	0	0	0	0
LINC01794	lncRNA	0	1	0	0	0	0	0	3	0	0
LOC101929705	lncRNA	0	13	0	0	1	0	1	1	0	0
LOC101929707	lncRNA	0	0	14	0	0	0	0	0	0	0
LOC101929709	lncRNA	1	49.63	296.98	13.91	120.39	12.14	54.57	20.12	0	0
ODC1-DT	lncRNA	0	1	1	3.91	0	0	0	2	0	0
LOC101929727	lncRNA	0	0	0	5	0	0	1330	0	0	0
LINC01352	lncRNA	0	0	1	0	0	0	0	3	0	0
LOC101929732	lncRNA	0	0.36	0	0	0	0	0	2	0	0
LINC01372	lncRNA	0	0	0	0	0	0	0	2	0	0
LOC101929738	mRNA	0	7	0	0	0	0	0	0	0	0
METTL14-DT	lncRNA	0	32	0	10	0	0	0	26.93	0	0
LOC101929752	lncRNA	0	0	0	0	68	0	0	0	0	0
LOC101929767	lncRNA	0	0.27	0	0	0	0	0	0	0	0
OSMR-AS1	lncRNA	0	4.91	0	25	0	0	0	0	0	0
LINC01063	lncRNA	0	1	0	1	0	0	4.75	0	0	0
LOC101929770	lncRNA	0	1.97	0	0	0	1	1747	0	0	0
NBPF25P	lncRNA	0	0	3.12	0	0	11.96	0	0	0	0
LOC101929802	lncRNA	0	2	0	0	0	0	0	0	0	0
LOC101929805	mRNA	0	1	18.77	1.41	0	0	0	1	1	0
LOC101929814	lncRNA	0	2	0	5	0	0	10	3.31	0	0
LOC101929819	lncRNA	0	121.7	0	0	0	0	0	0	0	0
LINC01632	lncRNA	0	0	301.24	0	0	0	0	4	0	0
LOC101929829	lncRNA	0	2.64	0	0	0	0	0	0	0	0
LOC101929863	lncRNA	0	0	0	0	0	0	0	1	0	0
LINC02597	lncRNA	0	130	0	0	0	0	0	14	1	0
LOC101929894	lncRNA	0	0	0	0	0	0	0	1	0	0
LOC101929918	lncRNA	0	0	0	0	0	0	0	0.63	0	0
ITGA6-AS1	lncRNA	0	0	0	4.27	0	0	0	17.8	0	0
LOC101929950	lncRNA	0	0	0	0	0	0	35	0	0	0
MACORIS	lncRNA	0	3	0	0	0	0	0	1	0	0
LOC101929959	mRNA	0	58.26	0	0	0	1	0	0	0	0
LOC101929963	lncRNA	0	12	0	0	0	0	0	0	0	0
LOC101929974	lncRNA	0	6	0	7	1	0	58	3	0	0
LOC101929976	lncRNA	0	0	26	0	0	0	0	0	0	0
LOC101929977	lncRNA	0	24	0	0	0	0	0	0	0	0
RNF41	mRNA	0	8.1	5.66	2.7	2	3	3	0	1	19
LINC02391	lncRNA	0	38	0	0	0	0	0	2	0	0
LOC101930026	lncRNA	0	0	0	2.73	0	0	0	0	0	1.03
LOC101930028	lncRNA	0	0	9.34	0	0	0	1.01	2	0	0
LOC101930071	lncRNA	0	1	0	4	0	0	0	0	0	0
LOC101930100	lncRNA	0	41	32	6.02	218	0	47.08	12.73	5	0
FAM239A	lncRNA	0	0	0	1.98	0	0	0	0	0	0
LOC101930112	lncRNA	0	1	0	0	0	0	0	5.71	0	0
HSD11B1-AS1	lncRNA	0	20.01	0	0	0	0	0	1	0	0
LOC101930129	lncRNA	0	3	0	0	0	0	0	0	0	0
LOC101930275	lncRNA	0	0.29	0	0	0	0	0	0	0	0
LOC101930307	mRNA	0	1	0	0	3	9	0	0	0	0
LOC101930370	lncRNA	0	17	16	0	0	0	26	3	2	0
LOC101930420	mRNA	0	0	0	0	0	1	0	0	0	0
LINC02367	lncRNA	0	0	0	0	2	0	0	0	0	0
LOC101930665	lncRNA	1	0	20.81	0	0	0	1	0	0	0
LINC00397	lncRNA	0	0	0	0	0	0	0	0	1	0
TSHZ1	mRNA	2	3	0	0	0	0	0	0	0	0
ALG3	mRNA	4	3	0	0	0	0	0	0	2	0
PRMT3	mRNA	0	0	3	1	0	2	0	3	3	0
PSME3	mRNA	0	1496	1	0	36	13	0	1	14	0
LINC00970	lncRNA	0	11	0	1	0	0	0	4	0	0
PCAT14	lncRNA	0	5.43	0	0	0	0	0	1.97	0	0
MPHOSPH9	mRNA	8	21	113	1	3	5	3	4	8	28
MPHOSPH10	mRNA	0	2	4	1	837	1	30	0	3	1
ADAM10	mRNA	2	4.27	5	0	0	132.62	2.2	40.99	3	32
CDK5	mRNA	0	1	0	0	0	0	0	0	0	0
MPHOSPH6	mRNA	0	2	1	1	5	22	0	0	2	0
NME6	mRNA	0	43	91	0	0	32.85	1	2	1	0
CALCRL	mRNA	0	129	0	1	0	2.2	1	2.17	1	6.61
NUTF2	mRNA	0	61	335	11	0	247	1	3	2	1
MPZL2	mRNA	0	1	0	0	0	0	0	0	0	0
TRIM13	mRNA	1	4.57	1.06	0	0	0	0	67	2	0
PATJ	mRNA	6	7	0	0	0	0	0	1	1	0
USPL1	mRNA	1	77	0	20	0	1	1	23	1	0
EIF1	mRNA	29	1720	2187	78	2550	1482	33	61	7	227
CDK6	mRNA	0	139	26.01	12	1	674	0	3	8	0
TOPORS	mRNA	0	377	24	0	0	83	1	13	6	2
FLOT1	mRNA	0	54.5	0	0	0	381.34	0	16.16	0	0
DDX39A	mRNA	1	12	65	0	0	1	0	0	2	0
PSMD14	mRNA	9	101.96	7	3	0	477.54	1	3	6	31
AK6	mRNA	0	67.28	0	0	0	1	0	0	0	0
PRG4	mRNA	0	5	0	14	218	0	362.73	17	0	0
CTDSPL	mRNA	0	55	301	5	161	5	95	20	0	34
KLRG1	mRNA	0	132	0	0	0	224	0	0	0	0
CDK7	mRNA	0	0	0	0	0	0	0	2	1	0
GDF11	mRNA	6	60	11	4	1	1	0	0	1.06	2
TRIB1	mRNA	1	618	0	0	0	1	9	1	3	0
CISTR	lncRNA	0	9	21	0	0	0	22.04	0	0	0
LINC01108	lncRNA	0	12.22	1.4	0	1.99	13	4.33	0	0	0
GPA33	mRNA	0	0	19	0	0	0	0	1	0	0
CD96	mRNA	1	89.02	1.01	1.77	0	0	2.85	0	1	0
PLIN3	mRNA	6	61.01	0	0	0	0	0	0	1	0
MFSD10	mRNA	0	1	0	0	0	0	0	0	0	0
STX6	mRNA	0	0	1	1	0	1	0	0	1	0
C11orf98	mRNA	0	0	0	0	7	0	0	0	0	0
COQ7	mRNA	0	2	0	0	0	0	0	0	0	0
NBR2	lncRNA	0	49.03	166.22	1.71	4.32	1.84	11.13	2.67	0.07	0
RCAN2	mRNA	2	4	0	0	0	0	0	0	0	0
MSLN	mRNA	0	1	0	0	0	0	0	0	0	0
LRRC17	mRNA	0	0	0	0	0	0	0	4	0	0
RASGRP2	mRNA	0	2	0	0	0	2	179	1	0	0
HNRNPR	mRNA	10	8	2	2	0	8	0	2	6.92	19
SLC35B1	mRNA	1	4	1	1	0	1	0	0	1	0
DCAF7	mRNA	2	8.1	7.91	0.74	0	0	12	5	1	3
AP3S2	mRNA	2	7.63	413	1.04	1	0	1	6	1	3
CDK8	mRNA	0	1105	247	0	11	141	1	23	0	1
MRPS31	mRNA	5	1	2	1	1	0	1	0	0	0
CALCOCO2	mRNA	5	405	980	0	0	133	3223	57	1	49
KCNMB2	mRNA	0	0	0	0	1	0	1	0	1	0
GPHN	mRNA	0	15	0	1	0	0	0	0	0	0
RABEPK	mRNA	2	2	1	0	0	0	0	0	0	0
TIMM17B	mRNA	0	29	0	1	0	0	0	0	0	0
SLC17A2	mRNA	0	1	0	0	0	0	0	0	0	0
HRAT5	lncRNA	0	0	12	0	0	0	0	0	0	0
LINC01377	lncRNA	0	0	1	0	0	0	0	0	0	0
LOC102467081	lncRNA	0	0	1	0	0	0	0	0	0	0
LINC01948	lncRNA	0	0.15	0	0	0	0	0	0	0	0
LINC02200	lncRNA	0	1	0	0	0	0	0	0	0	0
LOC102467226	lncRNA	0	10.96	29	0.94	0	0	1.47	2.17	0	0
LINC02219	lncRNA	0	0	0	0	0	0	0	2	0	0
RIDA	mRNA	2	83	0	1	1	42	0	1	0	0
LINC02056	lncRNA	0	0	0	1	12.47	0	0	0	0	0
POP7	mRNA	0	1	0	1	0	1	1	1	1	0
GLYAT	mRNA	0	21	0	0	0	0	0	0	0	0
CDK9	mRNA	0	5	1	0	1	0	0	3	0	12
SRRM1	mRNA	3	894.47	11.87	10	209	7	12.05	29	8	69
LOC102503427	lncRNA	0	14.28	16	4.01	0	0	0	5.51	1	0
SPRY3	mRNA	0	1	0	0	0	0	0	8	0	0
SPRY1	mRNA	0	2	0	0	0	0	0	0	0	0
SPRY2	mRNA	0	1	0	0	0	0	0	0	0	0
STAM2	mRNA	4	108	306	1	4971	1	1	8	1	0
LINC02060	lncRNA	0	0	0	0	1	0	6	0	0	0
LINC01340	lncRNA	0	14	0	0	0	0	0	0	0	0
LOC102546229	lncRNA	0	0	0	0	0	0	0	1	0	0
ABCC4	mRNA	8	522	160	67	53.16	408	9.09	66	1	6
LINC01962	lncRNA	0	0	1.73	0	0	0	0	0	0	0
CDKN1A	mRNA	0	2	164	0	0	0	0	0	0	0
DENND4A	mRNA	3	959	234	4	229.95	0	2	79	2	11
LINC01152	lncRNA	0	0	0	0	5	0	0	0	0	0
LOC102606465	lncRNA	0	0	0	0	0	1	1	3	0	0
IGSF6	mRNA	0	1590	4	2	0	0	0	36	0	0
SF3B4	mRNA	0	2	1	0	1	0	0	0	0	0
CDK2AP2	mRNA	0	56	0	0	44	1	0	0	0	0
RAMP2	mRNA	0	6.16	2.81	0	15	0	0	0	4.62	0
RAMP1	mRNA	0	1	0	0	0	0	0	0	0	0
RAMP3	mRNA	0	2	0	0	0	0	0	0	0	0
LINC01159	lncRNA	0	0	0	0	0	0	0	1	0	0
ZMPSTE24	mRNA	1	3	1	2	1	0	0	1	0	44
CDKN1B	mRNA	17	451	0	36.91	449.54	3	0	1	0	17
AKAP8	mRNA	0	1	1	1	481	603	0	1	0	0
FSTL3	mRNA	0	0	0	0	0	0	0	0	1	0
GHET1	lncRNA	0	1	21.62	2	0	0	3.02	0	0	0
LINC01169	lncRNA	0	16	0	0	0	0	0	0	0	0
STAM-AS1	lncRNA	0	0	0	0	0	0	0	0	1	0
MIR133A1HG	lncRNA	0	0	0	0	0	0	1	0	0	0
LOC102723313	lncRNA	0	3	0	0	0	0	0	0	1	0
LOC102723324	lncRNA	0	537.58	225.53	16.09	119.25	2.13	719.55	20.35	1.88	1.25
LOC102723331	lncRNA	0	0	0	0	1	0	0	0	0	0
LOC102723334	lncRNA	0	14.09	12.95	1.15	1.04	3.84	1.31	1	0	0
LOC102723340	lncRNA	0	38	0	0	0	0	0	0	0	0
LINC02636	lncRNA	0	0	0	4	0	0	0	0	0	0
LINC02298	lncRNA	0	0	44	0	0	0	0	0	0	0
LOC102723360	mRNA	0	65.94	0	0	0	0	0	0	0	0
LOC102723370	lncRNA	0	0	0	0	0	0	0	1	0	0
LOC102723373	lncRNA	0	673	15.98	2.16	14.06	1	2.04	1.99	0	1
LOC102723381	lncRNA	0	67	0	0	0	0	0	0	0	0
LOC102723389	lncRNA	0	0	54	0	0	0	0	0	0	0
FRG1EP	lncRNA	0	0	0	0	0	0	1	7	0	0
LOC102723403	lncRNA	1	0	0	0	0	0	0	0	0	0
LOC102723407	mRNA	0	1	0	0	0	0	0	0	0	0
LOC102723409	lncRNA	0	5	0	0	0	0	0	0	0	0
LOC102723413	lncRNA	0	2	0	0	0	0	0	0	0	0
LINC01496	lncRNA	0	0	0	0	0	0	2.09	0	0	0
LOC102723436	lncRNA	0	0	0	0	1	0	0	0	0	0
CTD-2154B17.1	lncRNA	0	0	0	0.9	0	0	2.09	0	0	0
LINC01754	lncRNA	0	1.41	1	3	0	0	15.97	8.02	0	0
LOC102723446	lncRNA	0	11	0	0	0	0	1	0	0	0
LOC102723458	lncRNA	0	0	0	1	0	0	0	0	0	0
LOC102723480	lncRNA	0	0	0	0	0	0	9	0	0	0
CSE1L-AS1	lncRNA	0	4.18	8.01	2	0	0	3	0	0	1
LINC01497	lncRNA	0	5.08	4	1.98	0	0	22.96	1	1	0
LOC102723490	lncRNA	0	0	0	0	0	0	0	4	0	0
LOC102723493	lncRNA	0	2	0	2	0	0	3	13	0	0
LOC102723502	mRNA	0	5	0	2	0	0	0	4.71	0	0
LOC102723506	lncRNA	0	5	0	0	0	0	33	1	0	0
LOC102723507	lncRNA	0	11.35	104	0	0	0	0	0	0	0
KANTR	lncRNA	10.2	3406.91	3146.21	184.92	1344.86	92.66	2917.57	952.39	52.75	8.22
LCMT1-AS1	lncRNA	0	20.89	0	0	0	0	6.31	25	0	0
LOC102723512	lncRNA	0	0	0	0	0	0	0	3	0	0
LOC102723517	lncRNA	0	0	0	0	0	0	0	2	4	0
LINC02498	lncRNA	0	0	1	0	0	0	0	0	0	0
LOC102723534	lncRNA	0	0	0	0	0	0	0	3.02	0	0
LOC102723539	lncRNA	0	0	1	0	0	0	1	0	0	0
CSAG2	mRNA	0	0	45	0	0	0	0	0	0	0
SMIM11B	mRNA	0	160	0	0	0	0	0	0	1	0
LINC02074	lncRNA	0	0	1	0	0	0	10	3	0	0
LOC102723568	lncRNA	0	0	0	1	0	0	0	0	0	0
LOC102723575	lncRNA	0	6.32	73.43	2.21	0.06	0	5.29	2.42	0	0
LINC01445	lncRNA	0	11.83	9.71	0	0	0	4.21	3	0	0
LOC102723624	lncRNA	0	41	0	5	0	0	0	0	2	0
LOC102723638	lncRNA	0	8.31	4.1	6.26	1.99	0	24.21	8.13	0	0
LINC02259	lncRNA	0	3	0	0	0	0	0	0	0	0
HID1-AS1	lncRNA	0	1	0	0	0	0	0	0	0	0
LOC102723648	lncRNA	0	0	0	4	0	2	0	0	0	1
LOC102723654	lncRNA	0	11.38	9.04	4.02	9.29	0	2.85	13.08	0.93	0
LOC102723657	lncRNA	0	0	0	2	0	0	0	0	0	0
LOC102723670	lncRNA	0	0	2	0	0	0	0	0	0	0
LOC102723675	lncRNA	0	0	13	0	0	0	0	22	0	0
LOC102723678	lncRNA	0	66	0	1	0	0	1	1	0	0
LOC102723690	lncRNA	0	0	1	0	0	0	0	0	0	0
LOC102723694	lncRNA	1	2.95	9.12	5	3.18	0	55	1	1	0
LOC102723696	lncRNA	1.11	332.55	652.74	50.31	21.09	27.23	455.82	154.61	5.23	0
LINC02284	lncRNA	1	20	85	0	0	122	0	61.98	0	10
LOC102723701	lncRNA	0	0	1	0	0	0	0	0	0	0
LOC102723704	lncRNA	0	0	0	0	0	0	0	2	0	0
LOC102723708	lncRNA	0	0	2	0	0	0	0	1	0	0
LOC102723709	lncRNA	0	36.4	0.95	4.83	0	0	0	0	0	0
LOC102723713	mRNA	0	6.42	0	0	0	0	0	0	0	0
LOC102723724	lncRNA	0	0	0	0	30	0	1	0	2	0
LOC102723728	mRNA	1	1.29	48.29	1.68	665.81	0	0.84	16	3	0
LOC102723729	lncRNA	0	0.93	0	1	0	0	0	0	0	0
LOC102723730	mRNA	1	26	0	0	0	0	0	11	0	0
LOC102723739	lncRNA	0	0	30	0	0	0	1	0	0	0
LOC102723752	lncRNA	0	0	0	0	0	0	0	1.48	0	0
LOC102723759	lncRNA	1	4	0	1	0	0	0	13	0	0
LINC02773	lncRNA	0	0	3	0	0	31	57	22	0	0
LOC102723763	lncRNA	0	0	13.12	0	0	0	0	0	0	0
LINC02362	lncRNA	0	2	0	2	3	1	0	0	0	0
LOC102723769	lncRNA	0	0	3	0	0	0	0	0	0	0
LINC01315	lncRNA	0	0	0	0	0	1	0	0	0	0
FRG1FP	lncRNA	2	55.85	0	0	0	0	0	4	0	0
LOC102723789	lncRNA	0	1	0	0	0	0	0	0	0	0
LOC102723791	lncRNA	0	3	0	0	0	0	0	0	0	0
LINC01248	lncRNA	0	0.77	0	0	0	0	0	0	0	0
EML4-AS1	lncRNA	0	0	28	0	0	0	1	0	0	0
LOC102723825	lncRNA	0	1	0	0	0	0	0	0	0	0
LINC02506	lncRNA	0	0	0	1	0	0	0	0	1	0
LOC102723831	lncRNA	0	1	0	0	0	0	0	0	0	0
LINC02224	lncRNA	0	0	152	0	0	72	0	0	0	0
LOC102723846	lncRNA	0	0	1	0	0	0	1442	0	1	0
LOC102723847	lncRNA	0	0	0	0	0	0	1	0	0	0
SPDYE17	mRNA	0	0	0	0	0	0	0	0	1	0
LINC01819	lncRNA	0	0	0	0	0	0	0	1	0	0
LOC102723855	lncRNA	0	0	0	0	0	0	2.42	0	0	0
TBC1D3E	mRNA	0	163.17	0	8.69	0	0	0	0	0	0
LOC102723862	lncRNA	0	0	0	0	0	0	0	1	0	0
LOC102723872	lncRNA	0	0	0	0	0	0	0	0	1	0
LOC102723878	lncRNA	0	0	0	0	0	0	0	2	0	0
LINC02552	lncRNA	0	7.2	8.42	4.11	0	5.12	2	8.85	0	0
LOC102723904	lncRNA	0	3.63	4.89	0	0	0	0	0	0	0
LOC102723906	lncRNA	0	0	1	0	0	0	0	0	0	0
LOC102723911	lncRNA	0	5.57	0	0	0	0	11	0	0	0
LOC102723914	lncRNA	0	1	0	0	0	0	0	0	0	0
LOC102723922	lncRNA	0	0	56	0	0	0	0	0	0	0
LOC102723924	lncRNA	0	14	0	0	0	0	0	0	0	0
LNCARSR	lncRNA	0	0	0	0	0	0	0	4	0	0
LOC102723944	lncRNA	0	13.98	14.35	0	17.86	4.2	14.64	0	0	0
LOC102723948	lncRNA	0	0	0	0	0	0	0	3	0	0
LOC102723985	lncRNA	0	1	0	0	0	0	0	8	0	0
LOC102723989	lncRNA	0	0.83	0	2	0	0	0	0	0	0
LOC102724001	lncRNA	0	1	0	0	0	0	1	0	0	0
LOC102724019	lncRNA	0	0	7	0	0	0	0	0	0	0
GATD3B	mRNA	0	2	0	0	0	0	0	0	0	0
LINC02654	lncRNA	0	10	0	0	0	0	0	0	0	0
LOC102724048	lncRNA	0	0	7	0	0	0	0	0	0	0
LOC102724055	lncRNA	0	0	0	6	0	0	0	11	1	0
LOC102724057	lncRNA	0	27	0.96	4	0	0	0.92	8.9	0	0
LOC102724058	lncRNA	0	1	0	0	0	0	0	0	0	0
LOC102724062	mRNA	0	0	0	1	0	0	0	0	0	0
LOC102724064	lncRNA	0	0	0	0	0	0	11.08	0	0	0
LOC102724068	lncRNA	0	0	0	0	0	0	0	0	0	1
LINC01389	lncRNA	0	14.83	0	0	0	0	6.47	6	0	0
LOC102724081	lncRNA	0	0	0	0	0	0	0	1	0	0
LOC102724084	lncRNA	0	0	0	0	0	1	0	0	0	0
LOC102724104	lncRNA	0	0	129	13	366	1	0	0	0	0
LOC102724122	lncRNA	0	2	0	0	0	0	0	0	0	0
TP53TG3F	mRNA	0	18.94	0	0	0	0	0	0	0	0
LINC02564	lncRNA	0	0	73	0	0	0	0	0	0	29
LOC102724135	lncRNA	0	0	0	0	0	0	0	0.98	0	0
LOC102724145	lncRNA	0	0	10	0	0	0	0	0	0	0
LOC102724150	lncRNA	0	0	0	0	5.79	0	0	0	0	0
LOC102724151	mRNA	0	0	0	2	0	0	0	0	0	0
LOC102724156	lncRNA	0	48.07	4	0	0	0	1	0	1	0
LOC102724158	lncRNA	0	0	0.99	0	0	0	2.81	0	0	0
LOC102724159	mRNA	0	2	0	0	0	0.5	0	0	1	0
LINC02703	lncRNA	0	0	0	0	0	0	0	2	0	0
LOC102724197	mRNA	0	0	0	13	0	0	0	0	0	0
LOC102724200	mRNA	0	0	1	0	636	1	0	2	0	0
LOC102724210	lncRNA	0	0	0	0	0	0	0	5	0	0
LOC102724214	lncRNA	0	1	0	0	0	0	0	0	0	0
LOC102724219	mRNA	0	0.01	47.86	0	1	1.92	0	1.85	0.23	0
LINC01117	lncRNA	0	0	2	0	0	0	0	0	0	0
C3orf86	mRNA	0	0	0	2	0	1	0	0	0	0
LOC102724250	mRNA	1	1.63	0	0	6	4	0	10.17	1	0
LOC102724253	lncRNA	0	0	0	0	0	0	0	1	0	0
LOC102724265	mRNA	0	20	3	0	1	0	1	1	0	0
LOC102724288	lncRNA	0	0	36	0	0	0	0	0	0	0
LOC102724289	lncRNA	0	8	0	0	0	0	1007	0	0	0
CCR5AS	lncRNA	0	6	0	4	133	3	0	4	0	0
SVIL-AS1	lncRNA	0	364.87	1	99	0	248.22	16.38	9	0	0
LOC102724322	lncRNA	0	15	0	0	0	0	2.28	0	0	0
LOC102724329	lncRNA	0	0	0	8	0	0	0	0	0	0
LOC102724330	lncRNA	0	4.72	1.81	0	0	0	0	1.99	0	0
LOC102724334	mRNA	0	0	0	0	0	0	0.19	0	0	0
LOC102724340	lncRNA	0	0	0	0	0	1	0	0	0	0
LOC102724351	lncRNA	0	0	1	0	0	0	0	0	0	0
LOC102724355	lncRNA	0	0	2	0	0	0	0	0	0	0
LOC102724358	lncRNA	0	0	83	0	0	0	0	0	0	0
LINC02316	lncRNA	0	119	2.22	0	304	0	0	0	1	0
LINC02197	lncRNA	0	0	1	0	0	0	0	1	0	0
LOC102724397	lncRNA	0	38.71	45.75	20.36	4.13	0	151.68	9.95	0.94	0
CH507-42P11.6	mRNA	0	0	0	0	0	0	0	2	0	0
LOC102724416	lncRNA	0	12	0	1.19	0	1	0	1	1	0
LOC102724420	lncRNA	0	0	0	0	4	0	0	0	0	0
LOC102724421	lncRNA	0	0	0	8	0	3	0	0	0	0
LOC102724427	lncRNA	0	4	0	0	0	0	0	0	0	0
SIK1B	mRNA	0	0	0	0	0	0	1	0	0	2
LOC102724431	lncRNA	0	0	1	0	0	0	0	1	0	0
LOC102724446	lncRNA	0	0	0	0	0	0	0	0	4	0
LOC102724449	lncRNA	0	0	73.86	0	31.89	0	0	2	0	0
LOC102724463	lncRNA	0	0	0	3	0	0	0	0	0	0
LOC102724479	lncRNA	0	3.74	797.17	0	0	1	0	4.99	0	0
LINC01702	lncRNA	0	0	0	1	0	0	0	0	0	0
LOC102724485	mRNA	0	0	221	0	0	0	0	0	0	0
LOC102724488	mRNA	0	2.27	20	1	0	0	1.97	1	0	0
LOC102724495	lncRNA	0	0	0	0	0	0	0	1	0	0
LOC102724497	lncRNA	0	115.83	5.47	2.76	0	0	23.79	3.07	0	0
LOC102724507	lncRNA	0	0	0	0	43	0	0	2	0	0
LINC01291	lncRNA	0	0	0	0	0	0	1	0	0	0
LOC102724520	lncRNA	0	13.3	0	0	0	1.33	0	3.24	0	0
LOC102724527	lncRNA	0	1	0	0	0	0	0	2	0	0
LOC102724530	lncRNA	1	0	0	0	0	0	0	0	0	0
LOC102724532	lncRNA	0	9.86	1.09	0	0	0	0	0	0	0
LOC102724542	lncRNA	0	0	1	0	0	0	0	0	0	1
LINC02015	lncRNA	2	243.29	331.87	6.15	24.45	14.95	325.83	87.15	6.1	1.3
LOC102724551	lncRNA	0	1	0	0	0	0	0	1	0	0
LOC102724566	lncRNA	0	3	0	0	0	0	0	0	0	0
LOC102724580	lncRNA	0	48	0	0	0	0	1.69	0	0	0
LOC102724591	lncRNA	0	1	1	2.18	0	1	0	2	0	0
U2AF1L5	mRNA	0	56.79	0	0	0	0	0	0	0	0
RABGAP1L-DT	lncRNA	0	2	0	0	5	0	2	1	0	0
LOC102724603	lncRNA	0	2	0	0	0	0	0	0	0	0
LOC102724604	lncRNA	0	0	0	0	0	0	0	0	2	0
LOC102724608	lncRNA	0	0	0	0	0	0	0	0	1	0
LOC102724618	lncRNA	0	1	0	0	0	0	0	0	0	0
LOC102724625	lncRNA	0	0	377	0	0	0	0	0	0	0
POTEB3	mRNA	0	0	0	0	0	0	0	6.29	0	0
LOC102724637	lncRNA	0	18	0	0	0	0	0	1	0	0
LOC102724657	mRNA	0	0	0	1	0	0	0	3	0	0
LOC102724670	lncRNA	0	0	0	0	0	0	0	0	0	1
LINC01423	lncRNA	0	0	0	40	0	1	0	0	0	0
LOC102724682	lncRNA	0	0.34	0	0	0	0	0	0	0	0
LOC102724687	lncRNA	0	0	0	0	1	0	0	0	0	0
LINC02043	lncRNA	1.35	2.64	30.03	0	0	31.25	5.95	4.65	0	0
LOC102724701	lncRNA	0	1.03	0	0	0	0	0	0	0	0
LOC102724708	lncRNA	0	91	5	0	0	0	0	0	0	0
LINC01857	lncRNA	0	5	18	0	0	0	0	34	0	0
LOC102724720	lncRNA	0	0	0	1	0	0	1	0	0	0
LOC102724727	lncRNA	0	555	0	1	27	0	0	0	0	0
LOC102724728	lncRNA	0	0	0	0	0	0	0	0	0	3
LOC102724738	lncRNA	0	0	0	0	0	0	0	0	10	0
LOC102724740	lncRNA	0	0	0	0	0	0	0	5	0	0
LOC102724744	lncRNA	0	0	0	0	0	0	1	0	0	0
LOC102724745	lncRNA	0	0	0	0	0.99	0	0	0	1	0
LOC102724749	lncRNA	0	0	0	0	0	0	2	28	0	0
LOC102724765	lncRNA	13.85	1471	1326	6	1340.73	0	0	39	0	15
LOC102724775	lncRNA	0	0	0	1	0	0	0	13.99	0	0
LOC102724788	mRNA	0	4	0	0	0	0	0	0	0	0
LOC102724805	lncRNA	0	8.11	33.5	1	17	0	261.18	7.51	2	0
LOC102724808	lncRNA	0	24	700	0	94	8	0	113	0	4
LINC02062	lncRNA	0	2.04	1.04	11.07	0	0	0	2.55	0	0
LANCL1-AS1	lncRNA	0	0	0	0	0	0	0	1	0	0
ZNF337-AS1	lncRNA	0	0	1	0	0	1	1	0	0	0
MIATNB	lncRNA	0	1	0	0	1	0	0	0	0	0
LINC02822	lncRNA	0	326.7	153.14	21.7	1.04	1.32	171.58	47.36	0	0
LOC102724838	lncRNA	0	0	0	0	0	0	0	0	0	1
LOC102724843	mRNA	0	0.01	1.14	0	0	0.07	1	1.15	3.77	1.42
LOC102724850	lncRNA	0	0.76	1	0	0	0	3.01	0	0	0
LOC102724851	lncRNA	0	4	8	38	0	0	0	12.81	2	0
LOC102724852	lncRNA	0	4.53	0	0	0	0	0	0	0	0
LOC102724859	lncRNA	0	3.97	25.75	6	0	0	3.35	0	0	0
TBC1D3I	mRNA	0	0	11	0	0	0	0	0	0	0
LOC102724877	mRNA	0	0.62	0	0	0	0	0	0	0	0
LOC102724881	lncRNA	0	0	0	0	9	0	0	0	0	0
LOC102724883	lncRNA	0	3	0	0	0	0	0	2.54	0	0
LIVAR	lncRNA	0	0	1	0	0	0	0	0	0	0
LOC102724900	lncRNA	0	15.96	86.44	0	0	0.71	9.83	2.82	0	1
LOC102724903	lncRNA	0	0	4	0	0	0	0	0	0	0
LOC102724904	lncRNA	0	0	0	0	0	0	0	2	0	0
LOC102724908	lncRNA	0	5	0	0	8.99	0	0	0	0	0
LINC02327	lncRNA	0	0	3	4	0	0	0	0.99	0	0
LINC02861	lncRNA	0	1	0	1	35	0	1.04	0	0	0
LOC102724934	lncRNA	0	0	182	0	0	0	0	3	0	0
LOC102724943	lncRNA	0	48	1	0	0	0	0	0	0	0
LOC102724946	lncRNA	0	0	0	0	0	0	0	31	0	0
LOC102724948	lncRNA	0	0	0	0	0	0	0	2	0	0
LOC102724951	mRNA	0	0.01	0	0	1	0	0	0	0	0
RGS2-AS1	lncRNA	0	58	0	0	0	0	0	0	0	0
LOC102724960	lncRNA	0	2	0	0	0	0	0	0	0	0
LOC102724965	mRNA	0	1	1	0	0	0	0	0	0	0
LOC102724968	lncRNA	0	0	0	0	0	0	30	0	0	0
LOC102724977	lncRNA	0	1.94	0	0	0	0	0	0	0	0
LOC102724979	lncRNA	0	28	0	0	0	0	1	0	0	0
[truncated: 36,555 more rows]
